# Supplementary material for: An in vitro model to study molecular pathogenesis of sarcopenia established by a SASP-dependent human myotube culture
Source: PLoS One. 2025 Jul 7;20(7):e0326968. doi: 10.1371/journal.pone.0326968 (PMC12233260; doi:10.1371/journal.pone.0326968)
Supplement: S1_Dataset — This dataset includes gene symbols, log2 fold changes, and p-values used for RNA-seq-based gene expression profiling. (XLSX) [file pone.0326968.s001.xlsx]

## Sheet: SASP vs Control (Fig. 2C)
Gene_Symbol	d-Sen/MSC.fc	d-Sen/MSC.raw.pval
RPL36AP42	19.4263	0.000301963
TSNAX-DISC1	13.6562	0.0115491
ANGPTL4	7.06968	3.58604e-07
ID1	6.55177	1.28594e-10
RPTN	5.84117	6.73132e-10
CA5B	5.25274	4.56581e-06
STC1	4.65242	4.0572e-08
DNER	4.60998	7.60182e-08
CD7	4.33522	0.00712462
SAMD11	4.30113	6.67411e-05
TMEM132B	3.96635	7.53817e-05
SLC14A1	3.79811	1.30802e-06
RNF103-CHMP3	3.77487	0.00181909
ANPEP	3.48998	5.59363e-20
SIGLEC15	3.44768	2.64438e-06
IL21R	3.361	1.04301e-17
ABCC3	3.26558	6.25103e-14
WNT7B	3.21766	1.07561e-05
ADORA2A	3.16924	0.011277
RPL36A-HNRNPH2	3.0718	0.0221511
SMAD6	2.93638	1.01093e-05
CA12	2.78085	0.00051466
KRTAP2-3	2.68814	0.00062419
CLDN11	2.6653	1.41598e-06
GPR68	2.59312	0.00033234
ITGB4	2.57552	0.000163529
HMGA1	2.53381	2.20174e-08
ENPP2	2.50852	0.000122771
TMEM155	2.49971	0.000109462
CDCP1	2.48951	2.99978e-07
DRD2	2.47282	0.000729777
P4HA3	2.46764	3.18086e-05
SLITRK5	2.44401	0.0107869
TRPV4	2.37625	0.0050492
HMGA2	2.37368	8.62495e-06
DOCK2	2.36596	0.000118403
ITGA2	2.35037	0.000514164
LRRC8E	2.29608	2.32476e-05
ATOH8	2.28865	5.11596e-09
PROCR	2.28616	0.000243576
FXYD5	2.28264	1.04923e-06
IFI30	2.27468	0.000157125
MYL2	2.27049	5.53337e-09
GFPT2	2.26564	2.46393e-10
TREX1	2.23264	0.0039655
G6PD	2.21924	1.18542e-10
DNM1	2.2068	0.00212882
CPT1A	2.20236	1.01655e-09
SLC7A14	2.19756	0.00292381
MT2A	2.1935	5.5345e-09
HAS1	2.1901	0.000781558
TMX2-CTNND1	2.187	0.033335
NRGN	2.17955	0.00532059
SERPINE2	2.17217	1.071e-08
SLC35F2	2.16663	0.00558795
TM4SF19-TCTEX1D2	2.16619	0.00118772
CPNE7	2.16337	3.36736e-08
EFEMP1	2.14889	2.48162e-07
LOC105369370	2.14857	5.10902e-05
PTGES	2.14761	0.00213351
EYA2	2.14616	0.00230676
ID2	2.14583	5.85381e-05
NT5E	2.14255	1.03813e-07
RASD2	2.13594	0.000357956
IGFBP4	2.12919	1.29297e-10
HMOX1	2.12107	5.04068e-10
SH3BGRL3	2.11367	3.00425e-11
ID3	2.10159	5.2884e-10
C11orf52	2.0802	0.00851866
FOSL1	2.07208	4.89729e-07
SMAD9	2.07068	0.000114982
LOC105372952	2.06891	0.00281077
LINC01204	2.05664	0.00184875
LRRC32	2.05274	0.000969903
SSTR5	2.04022	0.0048705
SMOC1	2.04015	0.00022154
SCARA3	2.03771	1.32981e-05
GREM1	2.03501	2.42093e-08
PCDHGA1	2.03447	0.00459456
NMRK2	2.03151	0.00373022
SEMA7A	2.02453	7.07222e-07
RTEL1-TNFRSF6B	2.02431	0.000279343
MSH5	2.02368	0.000126817
PLEKHG4	2.01872	0.00502082
MT1E	2.00985	6.63611e-06
MYH6	2.00601	3.67978e-06
LOC107984006	1.98908	0.000166494
FRZB	1.98219	0.000481048
PPIAP29	1.98078	0.00339213
CA11	1.97082	0.00294971
TNC	1.9631	6.59142e-08
CACNA1C	1.96029	0.000409043
RPL41P1	1.95853	0.00198313
MPZ	1.94955	0.000560743
TMEM236	1.94216	0.0491963
G0S2	1.94068	0.01374
FMC1-LUC7L2	1.93474	0.00271429
ANGPT1	1.92639	0.00421829
ENG	1.92624	1.63458e-08
CAPN5	1.92337	5.22271e-06
LINC00941	1.91849	0.00961543
MMP2	1.91543	1.87743e-07
PLAUR	1.91488	2.32944e-05
GALNT15	1.9142	7.40412e-05
LOC102724814	1.90778	0.000584323
CORO2B	1.90715	2.23967e-05
MPP1	1.90658	4.12041e-05
PDK4	1.90555	0.00489703
TWIST2	1.90451	0.0299816
FTH1	1.9032	2.52219e-06
GREM2	1.89464	0.0460836
LOC105375586	1.89102	0.00282518
TGFBI	1.8858	1.90484e-08
VEGFC	1.88018	1.8115e-05
CRYZL2P	1.87845	0.0039836
PSD2	1.87247	0.00224908
PRSS12	1.86392	0.00668217
PORCN	1.86192	2.98237e-07
CCDC157	1.84451	0.0139793
TRAC	1.83465	0.00851343
VASN	1.83268	2.76641e-05
LOC344382	1.82851	0.0121589
ALDH1A3	1.8257	0.00205104
GLB1L	1.82024	0.00104373
CD68	1.81907	1.84285e-05
NTM	1.81842	4.80904e-07
ARSL	1.80648	0.0188944
SLC6A15	1.80244	0.00363347
JADE2	1.80058	0.000114603
CPXM1	1.79743	0.0482753
ACTG1	1.79601	6.42239e-06
C1orf226	1.79502	0.00586441
TRAPPC5	1.79409	0.00978494
ITGA10	1.79158	8.66707e-06
RHOG	1.78918	0.000141432
FOXQ1	1.78722	0.0151779
POLN	1.78283	0.0157706
LIMK1	1.78141	6.22435e-07
MT1X	1.77853	0.00508938
TUBA4A	1.77774	1.53533e-05
FN1	1.77418	5.59766e-07
SERPING1	1.77324	0.0269236
ITGB3	1.77195	5.45369e-06
NOS1AP	1.77091	0.00749212
MIF-AS1	1.76819	0.0278027
C13orf46	1.76512	0.00382736
NGF	1.76478	0.00670159
VIM	1.7637	5.81008e-06
B4GALNT1	1.75445	0.00297437
DCBLD2	1.75181	3.65967e-05
SPTBN5	1.75073	0.00257923
AKR1C1	1.74734	5.44124e-05
ITPR3	1.74572	2.42241e-05
P3H2	1.7441	0.00792523
FGFRL1	1.74287	0.00176834
PTRHD1	1.73937	0.000740315
PKM	1.73866	1.4334e-06
TMEM51	1.73589	0.0159114
KRTAP1-5	1.73525	0.0147032
KRT31	1.73479	0.00795577
FBN2	1.73408	2.29976e-06
KCNJ15	1.73334	0.0177196
LPXN	1.73197	2.53148e-05
GCNT1	1.73195	0.0111534
LINC01547	1.72902	0.0359787
ETFB	1.72819	0.00208519
LINC02600	1.72793	0.027584
NRP1	1.72433	6.82625e-05
SDC1	1.72339	0.000123862
SLC38A4	1.72055	0.00343685
DKK1	1.71959	0.0086508
PPIF	1.71847	0.000323302
ARSI	1.71538	0.00420814
CSPG4P13	1.71413	0.0145775
SYT6	1.71377	0.0268347
AMIGO2	1.71311	5.98366e-06
PODNL1	1.71085	0.0141395
CPA4	1.70917	0.000268713
VEGFA	1.70868	3.05459e-06
LOXL1	1.70798	0.000532985
PLAU	1.7072	5.97413e-06
LYPD6B	1.70705	0.0143265
IFITM10	1.7052	0.000386135
TKT	1.70213	6.39769e-06
POLR2I	1.70034	0.0143399
ITGBL1	1.69941	4.20108e-06
SH2D5	1.69802	0.017198
HAS2	1.69758	0.000119951
LOC107985115	1.69525	0.0350657
CD24P4	1.69309	0.0254496
TUBB3	1.68639	0.000177589
NDRG1	1.68471	0.000416511
LINC00565	1.68343	0.00180089
TM4SF1	1.6831	1.15465e-05
SLC37A2	1.67905	0.0348654
EPHB2	1.67863	0.0137618
TMEM158	1.67847	3.49806e-05
CYP2J2	1.67832	0.0289097
BOLA2	1.67808	0.0084817
ADGRB2	1.67629	1.12144e-05
ADRA2C	1.67301	0.0263755
TSPAN4	1.67095	0.000818886
TMSB4XP8	1.67037	0.0200181
SPOCD1	1.66976	0.0011858
CCDC183-AS1	1.66562	0.0371879
EME2	1.66322	0.00736722
EVA1A	1.66048	0.0216209
SEMA4B	1.66045	0.00962419
SV2A	1.65979	0.000241762
COL6A2	1.65978	5.42349e-05
LOC105377806	1.65973	0.0080836
HYAL3	1.65546	0.0129738
LRRK1	1.65541	0.00130314
SLC43A3	1.65495	0.000137271
SMYD3	1.6547	0.000105644
STARD5	1.65447	0.00285531
STX1B	1.65291	0.00410844
MET	1.64972	0.000182222
MCM5	1.64428	0.000185006
SRPX	1.64289	1.66218e-05
LTBP2	1.64188	2.14075e-05
PCBP3	1.64089	0.0015939
NEDD9	1.64078	0.000183088
ITGA11	1.63961	1.05416e-05
UBXN11	1.6364	0.00151911
FZD8	1.63633	0.0448156
CLMP	1.63591	0.000225531
ATP2A3	1.63382	0.000135492
NTNG2	1.63332	0.000520864
MROH1	1.6317	0.000503252
C16orf95	1.63148	0.0342396
LDOC1	1.63137	0.000471636
LIN7B	1.62992	0.0242063
GEM	1.62935	0.011215
CTSB	1.62878	1.80967e-05
HNRNPA1P12	1.62796	0.0463938
MYH7	1.62772	0.000778238
STC2	1.62711	8.74478e-05
EMC3-AS1	1.62654	0.0102879
CTSL	1.62528	1.23382e-05
LRRC74B	1.6242	0.0276136
TRNL1	1.62381	0.00638885
LOC101930307	1.62212	0.0256133
IFITM2	1.62144	0.00127389
LOC107985216	1.61906	0.0430542
HPCAL1	1.61811	0.000209103
ADM	1.61751	0.00458649
SLC1A3	1.61745	0.0018215
COTL1	1.61657	0.000234649
MLPH	1.61506	6.51395e-05
ARAP3	1.61491	0.0364494
TUBG1	1.61444	4.41898e-05
PFKP	1.61314	4.3325e-05
HTRA3	1.61217	5.84924e-05
NEDD8-MDP1	1.60923	0.00943013
FZD1	1.60662	0.00112665
PRKXP1	1.60561	0.00579567
HLA-DPB1	1.60333	0.0304668
DHRS11	1.60252	0.033943
ARHGAP22	1.60237	0.000242526
PLPP3	1.60156	0.00164833
CKLF	1.60045	0.00561036
CD44	1.59931	5.59462e-05
CBR3	1.59899	0.0199067
CBR1	1.59861	0.000180269
MEDAG	1.59791	0.00189383
NCKIPSD	1.5978	0.000430031
ACTB	1.59656	0.000367241
S1PR3	1.59482	0.0220961
SMAD7	1.59408	0.00453888
MAPK11	1.59351	0.0347675
PRRT4	1.59064	0.0057191
LY6K	1.58963	0.0101636
LOC100507599	1.58722	0.0326209
TRNV	1.5867	0.0452795
CNPY4	1.58604	0.00135519
PRR7	1.58487	0.0301633
LRRC4	1.58425	0.0361709
FBN1	1.58329	4.4987e-05
CTSZ	1.58258	0.000127905
FLT4	1.58182	0.00991181
SCX	1.58042	0.0303528
RPS26P6	1.58022	0.0316852
ACTA1	1.57834	0.00508258
GPRC5A	1.57783	0.0120031
RAB11B	1.57593	0.000788213
FRMD5	1.57573	0.0150407
ADCY7	1.57555	0.00110002
SLC9A3-AS1	1.57547	0.000216012
BOLA2B	1.57521	0.0333356
CORO7-PAM16	1.57487	0.045993
CTSD	1.57438	0.000205938
FAM86EP	1.57427	0.0312332
MYO5B	1.57332	0.0264033
GLIS1	1.57213	0.00575256
DOCK3	1.56993	0.0219851
SPTLC3	1.5666	0.0330315
HCN3	1.56541	0.00673778
MAPK3	1.56474	0.000137975
IDUA	1.56428	0.00653941
TRIOBP	1.56414	9.77791e-05
HNRNPA1P35	1.56383	0.0239779
LOC100507373	1.56327	0.0181578
LINC02256	1.56261	0.0351591
ABHD14B	1.5615	0.00158465
CSF1	1.56058	0.000129956
TCTN2	1.56054	0.00709008
FAM180A	1.56031	0.0356272
LRP1	1.55948	0.000263522
BSCL2	1.55916	0.0155805
CAV1	1.55648	5.07649e-05
WDR54	1.556	0.0204673
SPACA9	1.55505	0.01951
IDH3G	1.55504	0.00477174
NPTX2	1.55346	0.000971264
SLC31A2	1.55273	0.00207862
MRPL53	1.55127	0.0323094
LAMB3	1.55121	0.00668074
DDTL	1.55119	0.0163758
SNAI2	1.55079	0.000672087
CEP250	1.55051	9.34266e-05
CRELD2	1.55032	0.00173602
DPM2	1.54895	0.0030408
ARMC9	1.54698	0.000170558
OLFML3	1.54628	0.000220329
STXBP1	1.54595	0.000733664
SERPINE1	1.54445	0.000182317
RAB3B	1.54227	0.00148591
BICC1	1.54076	0.00168681
PLAT	1.54052	0.00154833
STS	1.54009	0.00164222
DLX1	1.53967	0.0383459
MARCHF4	1.53958	0.00966777
PAX8	1.5381	0.00793627
PRAF2	1.53556	0.00134614
LRP5	1.53547	0.00112181
HTR7P1	1.53463	0.042376
FLVCR1-DT	1.53359	0.0439641
COLEC12	1.53335	0.00862547
MICB	1.53211	0.0249816
SEPTIN5	1.53154	0.00461738
SQOR	1.52994	0.00300545
GGT5	1.52878	0.00185531
BLVRB	1.52852	0.0490385
MRPL17	1.52792	0.00213209
MDGA1	1.52771	0.0111278
FLJ20021	1.52684	0.0366438
NT5DC2	1.52658	0.00166893
SRRT	1.52603	9.92994e-05
ARHGAP18	1.52493	0.00703509
CLCF1	1.52449	0.012323
ALG3	1.52425	0.00517427
TXN	1.52396	0.000630903
TTLL3	1.52265	0.00282492
MICAL2	1.52234	0.000124129
TNFRSF11B	1.52232	0.000253671
EFEMP2	1.5211	0.000425893
KCNAB2	1.52078	0.00675135
NID2	1.52048	0.00423574
ANXA2	1.52042	0.000273598
FTL	1.52014	0.0005391
ARPC1B	1.51834	0.00262254
CDCA8	1.51684	0.00226929
ND4L	1.51676	0.000188264
KIF7	1.51538	0.0024009
PLIN2	1.51381	0.00136436
QPCT	1.51236	0.0278732
DNPH1	1.51088	0.0476307
PFN1	1.50688	0.00270042
PRDM8	1.5055	0.00724039
COL6A1	1.50469	0.000301875
SLC22A4	1.5046	0.0440484
MYDGF	1.50435	0.00582707
F13A1	1.50407	0.0250897
MMP14	1.50315	0.000218571
FLNA	1.50202	0.000690028
GNAI2	1.50155	0.00144222
GPX4	1.50129	0.00292706
ADCY3	1.50024	0.00371908
SELPLG	1.50003	0.0138824
TUBA3FP	1.49981	0.0209648
RPS26P25	1.49968	0.0409304
NBL1	1.49918	0.00567133
NR2F1-AS1	1.49567	0.0246609
ANAPC15	1.4953	0.00790336
SIRPB1	1.49529	0.0350838
ACOT7	1.49493	0.0116746
NRG1	1.49403	0.00126102
THY1	1.4936	0.000343417
FAM225A	1.49344	0.0126215
WDR4	1.49103	0.0217922
TLCD3A	1.49087	0.0102189
SNRPF	1.49083	0.00370778
MRPS24	1.49037	0.0170879
WDR1	1.48988	0.000424008
NDUFS8	1.48926	0.00623255
NME4	1.48897	0.00348128
UNC45A	1.48834	0.00179636
SLC22A23	1.48801	0.0182709
LOXL2	1.48696	0.00035973
RUVBL2	1.48611	0.00313525
OGG1	1.48493	0.00344978
SLC25A1	1.4824	0.00411175
ALDH3B1	1.48194	0.00157497
DPYD	1.48132	0.00632923
FAM86DP	1.48098	0.0184629
GAPDH	1.48083	0.00197065
AGAP2-AS1	1.4807	0.049221
SLC25A6	1.47835	0.00497766
AP2M1	1.47765	0.00210808
SHPK	1.47709	0.0164455
CCNE1	1.47592	0.0187149
SELENOO	1.47587	0.0142408
SPOCK1	1.47519	0.0167213
LOC105373095	1.47437	0.0241516
NPIPB5	1.4722	0.000916802
CCBE1	1.47216	0.00778977
AXL	1.47139	0.00089002
WNT3	1.4703	0.0368657
JUN	1.46963	0.00161921
PTPRU	1.46879	0.0065165
CCDC124	1.46784	0.00297376
FAM50A	1.46634	0.00725529
ADAMTSL1	1.46583	0.000434196
HTRA1	1.46541	0.00122995
MED16	1.46509	0.00463958
ASMTL	1.46376	0.0305019
ENO1	1.46368	0.000628694
SF3B4	1.46236	0.000854022
PPIB	1.4615	0.00155364
GLT8D2	1.46128	0.0234315
CENPX	1.46119	0.0365297
SAP130	1.46057	0.00207127
TUBA1C	1.46053	0.00126089
ASL	1.46018	0.00945578
MGST1	1.45925	0.0277267
ATP2B4	1.45779	0.00123208
CALR	1.45759	0.000641304
METRNL	1.45725	0.00636537
OST4	1.45647	0.0294763
HEBP1	1.45638	0.0112407
UCKL1	1.45622	0.00803352
RPL38	1.45565	0.0254153
TMEM171	1.45556	0.0333988
FAM102A	1.45459	0.0164458
RPLP2	1.45403	0.041803
SNRPA	1.45288	0.00140733
TPM3P9	1.45287	0.0278541
EPHA2	1.4524	0.00238374
FMN2	1.45226	0.0195192
SRXN1	1.45067	0.00475552
RAB5C	1.4504	0.0011136
TECR	1.44811	0.00098874
ASCC2	1.44807	0.00183316
EPHX1	1.44806	0.00207853
SIGMAR1	1.44786	0.00290178
POP5	1.44714	0.0291798
PYGB	1.44682	0.00167587
HRH1	1.44661	0.0378373
LHPP	1.44647	0.0223131
FBLN2	1.4464	0.015235
RCN3	1.44622	0.00266002
PNP	1.44622	0.0288149
FAM225B	1.4458	0.0237333
RAB43	1.44579	0.0226352
DPP4	1.4439	0.0125535
PFKFB3	1.44355	0.00354322
FLNB	1.44344	0.00109237
LOC220729	1.44341	0.00989681
COX6A1	1.4432	0.00825928
ACTN4	1.44305	0.00143038
RAB15	1.44173	0.0114324
CAP1	1.43996	0.000860022
EP400P1	1.4395	0.0381353
TIMP3	1.43918	0.0014019
ADAMTS2	1.4391	0.00291137
PLOD1	1.43903	0.00165169
SP2	1.43879	0.00271815
PTPN9	1.43847	0.00338527
C1QTNF6	1.43845	0.029739
SPATA33	1.4381	0.0257364
SRSF9	1.43762	0.0115677
OSBP2	1.43758	0.0164606
CAPNS1	1.43704	0.00233405
NOTCH2	1.43691	0.00164295
SH3BP4	1.43686	0.00477329
ADAMTS1	1.43673	0.00123915
NQO1	1.43553	0.00121675
GTF2F1	1.43518	0.00121095
XYLT2	1.43462	0.00357263
CDH24	1.43449	0.0222771
GMPR	1.4333	0.00561787
INTS11	1.43282	0.00722817
EEF1A2	1.43278	0.00249506
AFG3L1P	1.43198	0.00747259
ZFP36	1.43167	0.0181983
PSMD2	1.43158	0.00401903
GPAA1	1.43116	0.0058555
MFSD2A	1.43076	0.00690867
SIRPA	1.43026	0.0016198
LOC728554	1.42965	0.0118119
TNNC1	1.42938	0.028396
F8A1	1.42873	0.0372256
TMEM104	1.42739	0.00205134
SYNM	1.42698	0.0483475
SDHAP2	1.42682	0.0182324
ABCB6	1.42593	0.0196888
ITPK1	1.4253	0.0171114
TAGLN2	1.42517	0.00248045
COMMD4	1.42509	0.0188406
GSTP1	1.42503	0.00978611
FAP	1.42499	0.00804735
LDHA	1.42493	0.00104803
GLMP	1.4247	0.00429073
FKBP11	1.42448	0.0468261
PYCR3	1.42415	0.0370441
LPCAT2	1.42407	0.0286703
NIBAN2	1.4232	0.00559685
LAMB1	1.42276	0.00100311
GPS2	1.42187	0.00216456
FOXC2	1.42166	0.0496536
NDUFS5	1.42139	0.0122765
CAPG	1.42116	0.0303818
SLC16A3	1.42061	0.0084087
NAGA	1.41957	0.0068905
RPL28	1.41912	0.0109795
ANKRD54	1.41905	0.0314766
FHL1	1.41875	0.0217237
LRP3	1.41865	0.0207555
SLC25A22	1.41769	0.0227418
ATAD3A	1.41747	0.00526022
PHLDA2	1.41645	0.0324526
RASA3	1.4163	0.00137251
ARMC6	1.41602	0.0120702
P3H3	1.41543	0.00990557
PKP1	1.41472	0.00186356
SERF2	1.4145	0.0217207
SYNGAP1	1.41413	0.00582998
PHB	1.41399	0.0217836
CYB561A3	1.41333	0.00607064
MYLK	1.4133	0.00127045
FAH	1.41299	0.0283882
KCNK6	1.41262	0.0108541
ALPL	1.41245	0.00378058
TMEM44	1.4123	0.00487573
SDHAP1	1.41181	0.0214126
PREX1	1.41064	0.0225856
PRR16	1.41061	0.00290045
B3GLCT	1.41005	0.0218559
GYPC	1.40994	0.0256935
CTPS1	1.40976	0.00175817
TIMP1	1.40953	0.0043341
SCN5A	1.40937	0.0119956
PRKCSH	1.40884	0.00226559
NUP188	1.40879	0.00217251
MAD1L1	1.4087	0.00677948
GLI3	1.40839	0.00441822
SLC22A17	1.40824	0.041992
CPZ	1.40823	0.00379185
ADAMTS7P3	1.40818	0.016774
FBXW5	1.40782	0.0113072
RTL8A	1.40758	0.00562867
P2RX4	1.40752	0.0295625
CYB5R3	1.40724	0.00234658
LHFPL6	1.40677	0.00744851
AURKB	1.40661	0.033693
FAM86C1P	1.40634	0.0449398
ENOSF1	1.40625	0.00490089
PRKCD	1.40613	0.017155
ABHD4	1.40596	0.00269043
MRPS34	1.40567	0.0343849
EPN1	1.40538	0.00447106
CHST14	1.40515	0.00857334
LOXL3	1.40449	0.0471503
SH3RF1	1.40417	0.0105452
PLK1	1.404	0.0176038
CENPB	1.40333	0.0429542
BTBD2	1.4033	0.00906085
CDC37	1.40284	0.00612782
MYO9B	1.40264	0.00210894
ALG12	1.40259	0.0143642
IRX3	1.40238	0.0207917
SRD5A3	1.40229	0.0211833
LOXL4	1.40228	0.0217136
NAA10	1.40202	0.0192012
S100A11	1.40196	0.00420324
C11orf24	1.4018	0.00421758
GAS1	1.40126	0.00398034
QSOX1	1.40101	0.00420912
CCN1	1.40096	0.00439175
PCSK7	1.40069	0.00903155
HYAL2	1.40053	0.0169452
MAPK7	1.40003	0.00791631
NRM	1.39991	0.0104585
SMIM29	1.39937	0.0295587
PLXND1	1.39929	0.0204497
C19orf48	1.39855	0.0356821
EIF6	1.39846	0.0224754
TAF6	1.39787	0.00244264
CERS2	1.39783	0.00205987
PLP2	1.39754	0.00461933
CAMK2B	1.39738	0.02221
EEPD1	1.39724	0.0397316
YWHAH	1.39668	0.00240505
D2HGDH	1.39656	0.0236221
PEMT	1.39604	0.0401004
DAPK3	1.39603	0.0250178
ATG9A	1.39593	0.00647084
NPIPB3	1.39566	0.00515093
NRSN2	1.39558	0.00424865
TWIST1	1.39542	0.029388
CHKB-CPT1B	1.39509	0.0266342
HK1	1.39505	0.0050839
PGAP6	1.39492	0.0110191
STX3	1.39399	0.0192911
SOD1	1.39357	0.014086
AP2S1	1.39284	0.034869
SLC25A20	1.39268	0.0109921
NUTF2	1.39262	0.00491038
TMEM63B	1.39208	0.0045687
CLPP	1.39128	0.0176333
UHRF1	1.39103	0.00331073
TOP1MT	1.39086	0.0331994
PFKL	1.39029	0.0104806
CFL1	1.38891	0.00527353
B4GALT1	1.38846	0.00921843
AKR1B1	1.38823	0.0210733
GALNT5	1.38789	0.0180405
CAD	1.38711	0.0062164
PCNX2	1.38701	0.0481289
NDUFB10	1.38671	0.0276897
VAT1	1.38636	0.004122
LMF2	1.38635	0.00954234
OSBPL10	1.38573	0.00841185
PAPSS2	1.38556	0.0154298
ARHGDIA	1.38551	0.00297512
TUBA1B	1.3855	0.0053643
EBP	1.38524	0.0126857
PPM1G	1.38465	0.0041625
GAS6	1.38449	0.0138676
SRM	1.38441	0.0174931
EMP3	1.38422	0.0145714
MAN2B2	1.38411	0.00355299
GDNF	1.38406	0.0442694
HSPA8	1.38394	0.0035473
EIF3I	1.38322	0.00904646
ASS1	1.38284	0.00664166
FHOD1	1.38146	0.00954009
KIFC3	1.38143	0.0259596
FUS	1.38131	0.0044777
CARHSP1	1.38097	0.0128022
CTSA	1.38094	0.00341097
MAPKAPK3	1.38078	0.00518415
RPS28P7	1.37998	0.034817
ATRIP	1.37956	0.020627
MCM2	1.37889	0.0229473
SH3PXD2B	1.37821	0.00375623
LRRC45	1.37814	0.0396197
CLN6	1.37717	0.0199955
MMP17	1.3761	0.00957135
TRIM21	1.37515	0.0447463
CERCAM	1.3743	0.0117975
SS18	1.37422	0.00610354
TRAF2	1.3739	0.0180343
ITGB5	1.3738	0.00379917
MICA	1.37356	0.00653138
VAMP5	1.37328	0.0375625
SPATA20	1.37317	0.0219573
POLD1	1.37115	0.0369426
PEPD	1.37107	0.0121772
AK5	1.37102	0.021819
FHL2	1.37029	0.00974408
RAD51D	1.37024	0.0325252
DNAH1	1.36981	0.0337142
SLC39A3	1.36924	0.0448665
CLIP2	1.36865	0.0108417
TRAPPC1	1.36859	0.0234409
EGFR	1.36852	0.0122009
GPATCH4	1.36842	0.00786213
MBOAT7	1.36751	0.00886494
APLP2	1.36691	0.00412195
TALDO1	1.36688	0.00738011
TRPV2	1.3665	0.035891
MYH9	1.36648	0.004627
MINK1	1.36646	0.00395096
MCOLN1	1.3664	0.0295401
STUB1	1.36614	0.0175161
SIPA1L3	1.36593	0.011007
SFI1	1.36581	0.0279304
KIRREL1	1.36535	0.00579515
SRPX2	1.36479	0.00371654
GBA	1.36449	0.00541493
UBA7	1.3643	0.0281242
VKORC1	1.36413	0.0205572
IL4R	1.36379	0.0049228
EPB41L1	1.36356	0.0198399
GUSB	1.36355	0.0142926
PASK	1.36343	0.0343357
HOXB6	1.36337	0.0297306
CPSF1	1.3631	0.020868
ERGIC3	1.36274	0.0344818
CITED2	1.36272	0.00864515
MYL6	1.36261	0.0124169
TTC12	1.36227	0.0390682
NLGN2	1.3622	0.00606982
SLC25A5	1.36161	0.0157003
IMPA2	1.36145	0.0191913
CNTNAP1	1.36035	0.0350207
PRMT1	1.35932	0.0469664
SIM2	1.35783	0.0114214
CORO1B	1.35692	0.0131672
PSKH1	1.35634	0.0474429
ATP13A2	1.35633	0.0355386
RNASEH2A	1.35551	0.0211214
CDC20	1.35522	0.0164031
POLD2	1.35478	0.00743047
WFS1	1.35391	0.0263722
NBPF20	1.3539	0.00902306
BBS1	1.35207	0.0166173
PWP1	1.35182	0.00852432
NOL12	1.35177	0.0355197
ARL4C	1.35162	0.00846087
SUMF1	1.35142	0.0271009
GRN	1.35123	0.0198914
OGDH	1.35115	0.00833755
AP1S1	1.35092	0.0249721
ZMIZ1	1.35057	0.0116457
LAMTOR2	1.34916	0.0319082
CRAT	1.34903	0.0204854
EXT1	1.34866	0.0104255
TRAP1	1.34853	0.0152303
CCDC92	1.34829	0.0117928
EGLN2	1.34818	0.0253815
IFT22	1.34811	0.0454076
COPS6	1.34787	0.0135001
NPEPL1	1.34753	0.0358067
THOC3	1.34749	0.0153861
NLRC5	1.34729	0.0187338
POLR2H	1.34716	0.0279428
WDR13	1.34693	0.0378613
RPL3	1.34679	0.0179492
HIP1R	1.34675	0.031526
PTX3	1.34627	0.0262252
PIEZO1	1.34561	0.0195196
CXXC1	1.34556	0.0189525
USF2	1.34552	0.019821
DHRS1	1.34548	0.0384012
FZD2	1.34523	0.0154033
TAF10	1.34515	0.0200957
PLBD2	1.34509	0.00730651
FMNL3	1.34482	0.0065517
G6PC3	1.34479	0.0153035
TMEM175	1.34452	0.0290163
PIGQ	1.34421	0.0443285
HSPA1A	1.34387	0.0326442
ITGA3	1.34363	0.0103265
ERLIN1	1.34277	0.00963474
KAZALD1	1.34229	0.0350867
TPGS2	1.3422	0.00767527
RTL8B	1.34201	0.0300566
MRC2	1.34146	0.00677211
AP3D1	1.34131	0.0156985
REXO2	1.34122	0.0119303
LTBP3	1.34007	0.0233165
PLCG1	1.33991	0.00986698
ITPRIP	1.3397	0.0268781
HSD3B7	1.33969	0.0217139
EMILIN1	1.33961	0.0167831
PQBP1	1.33936	0.0432106
CSNK2B	1.33926	0.00939961
RGL1	1.33915	0.0356851
FOXRED2	1.33875	0.0137083
MAGED4B	1.33858	0.0187423
RAB1B	1.33814	0.0149535
TRIM28	1.33754	0.0231547
MLST8	1.33721	0.0212859
MRPS2	1.33698	0.0248027
NRP2	1.33664	0.0233534
KIF3C	1.33646	0.0249117
LEO1	1.33625	0.0104147
MFSD12	1.33621	0.032492
MYD88	1.33615	0.0187771
LASP1	1.33586	0.00957905
CNN2	1.33584	0.0134927
DLG5	1.33566	0.00837699
STEAP3	1.33536	0.0365637
PPIA	1.33523	0.00756451
TMEM106C	1.33512	0.0221689
EHD1	1.33512	0.0286271
PCBP2	1.33507	0.00912064
SRGN	1.33487	0.0125448
ENTPD6	1.33477	0.0364539
ELOVL1	1.33464	0.0131166
UROD	1.33463	0.0337155
ILK	1.33456	0.0138683
PNPLA6	1.33405	0.0366162
BCAR1	1.33355	0.0163169
ACTN1	1.33354	0.00976254
WNT5A	1.33352	0.020115
FSCN1	1.33344	0.0326532
RFC2	1.33343	0.0418459
HDAC1	1.33343	0.0214344
ARL2	1.33304	0.0332273
RNASEH2C	1.3329	0.0275733
ATP6V0D1	1.33262	0.0313506
IDH3B	1.33225	0.0276616
RAB13	1.33219	0.00866951
FUCA1	1.33211	0.0310316
SURF4	1.33185	0.0120596
PTPN18	1.33184	0.0177073
YIF1B	1.33143	0.0305366
IFT20	1.33137	0.0458361
MCM3	1.33113	0.0231371
JMJD8	1.33065	0.0336226
MARCHF3	1.33062	0.0196998
PUF60	1.3306	0.0392738
GBAP1	1.33025	0.0443863
PSMC3	1.32991	0.0156723
PPP5C	1.3296	0.0185535
ABRACL	1.32956	0.0451194
SFXN3	1.3289	0.00923695
SLC9A1	1.32889	0.0108722
NUCB1	1.32829	0.00876002
PMP22	1.32792	0.0410582
RBPMS	1.32788	0.031302
FIBP	1.32729	0.0186869
STRIP2	1.32694	0.0126872
CARS2	1.32665	0.0199749
CDR2	1.32658	0.0278132
DYNLRB1	1.32605	0.0216105
LRRC8A	1.32602	0.0244102
TCIRG1	1.32532	0.0468056
LOX	1.32528	0.0325224
AHCY	1.32522	0.0344888
ABCC4	1.325	0.0388796
SNRPC	1.32494	0.0136645
FANCA	1.32481	0.0413677
C19orf53	1.32464	0.0268067
MRPL20	1.32439	0.0290546
RAB8A	1.32384	0.0128319
CENPT	1.32379	0.01176
SYMPK	1.32376	0.0213787
AP2A1	1.32369	0.0410856
GDI1	1.32365	0.0110457
AP1B1	1.32251	0.0149649
CCDC80	1.3214	0.0169656
DLG4	1.32086	0.0268901
ABHD12	1.32073	0.0284935
PRPF31	1.32024	0.0234842
CLTA	1.31979	0.0245185
MSTO1	1.31965	0.0365635
SETD1A	1.31925	0.0133769
GNB1	1.31917	0.0111354
VEGFB	1.31813	0.0160261
CEMIP	1.31809	0.0148382
SHISA5	1.31778	0.023205
GAS8	1.31741	0.0377028
NEK6	1.31734	0.0195911
P3H1	1.31733	0.0236953
THOP1	1.31721	0.0388427
TTLL5	1.31716	0.040939
SIPA1L1	1.31692	0.0155464
KIF1C	1.31689	0.0107482
DOLPP1	1.31675	0.0492153
HCFC1	1.31584	0.0107459
TBL1X	1.31566	0.0267906
AKR1C3	1.31552	0.027567
TUBGCP2	1.31471	0.0252217
B3GNT9	1.31447	0.0281586
PACSIN2	1.31419	0.0153318
AHSA1	1.31397	0.0174728
PTRH2	1.31347	0.0415278
RANBP1	1.31332	0.0248254
GJA1	1.31309	0.024327
TNFRSF12A	1.31288	0.0333039
ALG1	1.31277	0.0464409
ARPC1A	1.31245	0.0218636
ATP6V0C	1.31181	0.0208583
SYNJ2	1.31124	0.0194715
TBC1D2	1.31122	0.0173151
MSN	1.31114	0.0111319
DOCK10	1.31098	0.0360192
NFKBIA	1.31084	0.0357638
LOC100129034	1.31052	0.0145037
ACADVL	1.31038	0.0164543
DPYSL3	1.31028	0.0144846
PSMC5	1.31021	0.0181187
ATP6V1F	1.31005	0.0372587
CALHM2	1.30988	0.0452444
PDXDC2P-NPIPB14P	1.30965	0.048502
F2R	1.30952	0.0334168
NPIPB4	1.30869	0.0257177
AP1M1	1.30862	0.0462834
INTS1	1.3082	0.0319738
PAF1	1.30725	0.0153902
TLN2	1.3069	0.0361143
SAT1	1.30679	0.0225328
HMG20B	1.30672	0.0179395
TMEM63A	1.30643	0.0388002
EIF4A1	1.30639	0.0198927
SHB	1.30596	0.0488525
CDCA4	1.30587	0.0351137
PLCB3	1.30585	0.0189238
STAT6	1.3041	0.0159648
NBPF25P	1.30404	0.0456605
CIZ1	1.30393	0.0168419
THBS1	1.30383	0.0268215
SLC25A39	1.3036	0.0387685
EML3	1.30329	0.0332605
SRP14	1.30246	0.0135215
CNPY3	1.30242	0.0254881
LRP10	1.30169	0.0192735
GPR161	1.3015	0.0283399
CSK	1.30133	0.0392267
LRP8	1.30122	0.0471402
PRPF8	1.30108	0.0171544
RPS2P46	1.30076	0.024446
ANKRD52	1.30075	0.017787
SEM1	1.30066	0.0465059
GDF11	1.30041	0.0381737
HECTD3	1.29998	0.0436586
CSTB	1.29993	0.0399862
PTPMT1	1.2999	0.0423709
NUDC	1.29892	0.0161921
ACP2	1.29891	0.0318304
MYL9	1.29885	0.0192265
DBNL	1.29862	0.0408627
MAGED4	1.29814	0.0342319
RHOC	1.29802	0.0344408
PGD	1.29787	0.0149537
CNRIP1	1.29742	0.0489342
AMDHD2	1.29737	0.0356139
SLC8A1	1.29722	0.0439456
THBS2	1.29701	0.0252731
XPO6	1.29687	0.0256986
LRRC59	1.29687	0.0205007
TUBB6	1.29682	0.0227772
TLN1	1.29639	0.0308467
LMAN2	1.29614	0.0190198
STIP1	1.29594	0.0167779
RABL2B	1.29542	0.0352327
CCT5	1.29532	0.019373
SELENON	1.29492	0.0189729
SSRP1	1.29455	0.0171371
SULF1	1.29454	0.0471381
EPS8L2	1.29452	0.0269475
EIF5A	1.29437	0.0351197
GET3	1.29435	0.0392133
IQCE	1.29425	0.0303751
GNA12	1.29402	0.0195107
ADAM15	1.29371	0.03646
TTYH3	1.29321	0.02096
RFLNB	1.2926	0.0291187
HARS1	1.29233	0.0235586
HGSNAT	1.29201	0.0189747
HM13	1.29162	0.0333843
ND4	1.29145	0.0455808
PABPC1L	1.29132	0.0330184
ALAD	1.29084	0.0366921
DCPS	1.29084	0.0321244
FAHD2A	1.29083	0.0427212
NUMB	1.29039	0.0176677
MEA1	1.29038	0.025374
FTSJ1	1.28971	0.0210824
SNRNP200	1.28927	0.0327871
KCNE4	1.28906	0.0481758
RFWD3	1.28871	0.0426418
COLGALT1	1.28866	0.0275689
CNDP2	1.28824	0.02232
EVC	1.28779	0.0234194
SRSF7	1.28778	0.0236646
MGAT4B	1.28775	0.0360737
LRPAP1	1.28773	0.0467802
NME2	1.2877	0.0439412
ARHGEF40	1.28753	0.0221236
PLS3	1.28704	0.0412883
IQGAP1	1.28677	0.0464887
FRMD4A	1.28646	0.0267608
HACD3	1.28637	0.0329229
CARM1	1.28616	0.0227736
PCGF2	1.28612	0.0485999
MAP3K3	1.28609	0.02493
ANXA1	1.28602	0.0239943
TPP1	1.28575	0.0196391
CDK16	1.28548	0.027869
YWHAQ	1.28541	0.0215265
CLPTM1	1.28515	0.0284465
TUFM	1.28515	0.0316921
CORO1C	1.28475	0.0229819
MYO1D	1.28454	0.0264378
TOMM34	1.28443	0.0405982
PXK	1.28399	0.0475006
NDRG3	1.28348	0.0349522
PGM1	1.28345	0.0222971
ABCC1	1.28342	0.0367576
PABPC1	1.28196	0.031875
ALYREF	1.28183	0.0399926
SRPRA	1.28075	0.0384403
ACTL6A	1.28066	0.030871
SNED1	1.28039	0.0425447
LENG8	1.27996	0.0295853
GNAS	1.27963	0.0424757
PGAM1	1.27962	0.0484735
NID1	1.27958	0.0220143
HNRNPM	1.27926	0.0239396
RNF26	1.27883	0.0388339
HLA-E	1.27867	0.0318659
MOV10	1.27851	0.0459699
LAMP1	1.27764	0.0312524
TUBB4B	1.27757	0.0379905
FLII	1.2775	0.0457171
ACAD9	1.2775	0.0306967
TPI1	1.27729	0.0351882
TK2	1.27687	0.0440276
ARF3	1.27685	0.0236189
NAGK	1.27648	0.0431372
VAC14	1.27619	0.0306449
STX4	1.27611	0.0326997
CRTAP	1.27591	0.0248407
POMT2	1.27558	0.0498417
HPS1	1.27502	0.0339226
DUSP10	1.27462	0.0423573
SART1	1.27422	0.0337881
ANXA5	1.27412	0.0302613
BCKDK	1.2731	0.0444776
PDGFRB	1.27301	0.0358052
PCNX3	1.27299	0.0356157
DIP2A	1.27157	0.0430217
ARFIP2	1.27136	0.0342917
STRN4	1.27123	0.0305307
SMARCA4	1.2708	0.028327
PTBP1	1.2707	0.0409219
PCNA	1.27066	0.0338861
HOMER3	1.27035	0.0479987
NANS	1.26946	0.0453878
AKT1	1.26907	0.0374555
OXTR	1.2676	0.0495324
PACS1	1.2673	0.030992
RETREG2	1.26713	0.0428626
STT3A	1.26563	0.0272924
MTCH1	1.26541	0.048183
SEC23B	1.26526	0.0432392
TGFBR2	1.26491	0.0348923
FKBP10	1.2636	0.0394113
TUBB	1.26238	0.0326982
CLSTN1	1.26233	0.0321656
TBC1D9B	1.26165	0.0462415
MDH2	1.26138	0.0436182
BEX3	1.26137	0.0410824
SMARCC2	1.26079	0.0318619
DRAP1	1.26034	0.0485178
SLC39A1	1.26018	0.0350013
COX2	1.25967	0.0317425
BCAR3	1.259	0.0351278
SMPD1	1.25848	0.0392114
PXDN	1.25822	0.0418545
CLK2	1.25821	0.0386301
SMPD4	1.25698	0.0355978
CD63	1.25629	0.0406752
ZMIZ2	1.25622	0.0383063
GPR176	1.25555	0.0432963
DLST	1.25534	0.0475412
ARHGEF10	1.25344	0.0367172
PPRC1	1.25247	0.0360325
RBM10	1.25236	0.0470954
FTSJ3	1.25153	0.0478909
TESK1	1.25072	0.0447247
CYFIP1	1.2506	0.0419852
CNOT3	1.25025	0.0487553
SAMD4B	1.24862	0.0426931
PITRM1	1.24799	0.0413801
ZYX	1.24744	0.0423292
TFE3	1.24735	0.0430159
ACAA2	1.246	0.0428255
HDLBP	1.24496	0.0455024
PTGFRN	1.23533	0.0474391
RPS25	-1.2405	0.0492327
CDKN1A	-1.24218	0.0492651
UBE2D2	-1.24306	0.0424306
RAB3GAP1	-1.24475	0.04723
TRAFD1	-1.24481	0.0448292
CHURC1	-1.24568	0.0415991
PSME2	-1.24968	0.0488087
CERT1	-1.25102	0.0443382
BABAM2	-1.25113	0.0468732
SERPINF1	-1.25471	0.0403634
VHL	-1.25473	0.034116
PBXIP1	-1.25664	0.0434378
CSNK1A1	-1.25722	0.0450059
SNTB1	-1.25767	0.0394597
SLC7A1	-1.25931	0.0425079
NDUFC2	-1.26011	0.0489675
NECTIN3	-1.26078	0.0430354
MARCHF5	-1.26102	0.0398457
NRDC	-1.26152	0.0489578
RNF103	-1.26286	0.037575
SH3PXD2A	-1.26313	0.0366353
FBXO30	-1.26557	0.0323995
RBM18	-1.26626	0.030288
UBR3	-1.2663	0.0424266
H3-3A	-1.26661	0.0332578
CCNB1IP1	-1.26705	0.0484641
PAAF1	-1.26908	0.0451517
PIKFYVE	-1.26935	0.0448316
GPD1L	-1.26958	0.0476703
DIP2B	-1.26959	0.0329832
WDFY2	-1.27078	0.0302882
NUDT9	-1.27082	0.0283554
MRPS10	-1.27188	0.0443596
PGPEP1	-1.27242	0.034454
PCM1	-1.2731	0.0482384
EGLN1	-1.27361	0.0412822
TPP2	-1.27471	0.0419791
ZNF555	-1.27475	0.043449
ITPA	-1.27493	0.0340555
HOMER2	-1.27526	0.0412552
PLA2G4C	-1.27595	0.0268971
GARS1	-1.27608	0.0241996
MCL1	-1.27639	0.0368409
PRICKLE2	-1.27642	0.0257634
SOX11	-1.27677	0.0342752
RSL1D1	-1.27693	0.0380686
KBTBD2	-1.27698	0.0301203
LARP4B	-1.27764	0.0246545
YARS1	-1.2784	0.0235594
RTN4	-1.27866	0.0304281
ATE1	-1.27901	0.0381304
BRD3	-1.27904	0.026951
LMO7	-1.27932	0.0321428
RPL35A	-1.27999	0.0245125
GOLGA8A	-1.28011	0.0431145
RAPH1	-1.28051	0.0292991
SYT11	-1.28069	0.0251005
JPT1	-1.28122	0.0223344
TRAPPC11	-1.2846	0.0371176
ZSCAN29	-1.28549	0.039025
DNAJC16	-1.2857	0.0381434
KIF1B	-1.28579	0.0274437
XBP1	-1.28592	0.0306725
CEP350	-1.28655	0.0287416
SNX18	-1.2867	0.0239422
HEYL	-1.28771	0.0242346
CAVIN4	-1.28783	0.0362798
STING1	-1.28829	0.033881
TIGAR	-1.28837	0.0468952
SLC35F5	-1.28849	0.0272212
CLIP4	-1.28853	0.0323383
MOB4	-1.28985	0.030971
HAX1	-1.29105	0.0256293
N4BP2L2	-1.29134	0.045196
DLL1	-1.29163	0.0312724
SOCS7	-1.29252	0.0363084
HIPK3	-1.29291	0.0192684
MAPK8	-1.2931	0.0360782
KIAA2026	-1.29317	0.0381716
VSIR	-1.29487	0.0439754
TARS1	-1.29512	0.0333215
TET3	-1.29613	0.017633
CSRNP2	-1.29669	0.0217932
MRPL54	-1.29672	0.0443675
KIF2A	-1.29795	0.0349518
TAB3	-1.2984	0.0350057
CAP2	-1.29952	0.0245822
DDI2	-1.29992	0.019463
TMEM14B	-1.30033	0.0243011
GOT1	-1.30035	0.0241731
PKIA	-1.30056	0.02323
C19orf12	-1.30078	0.0199037
KIAA0232	-1.30122	0.0226244
ULBP1	-1.30263	0.048954
EIF2AK3	-1.30322	0.0341732
ADO	-1.3038	0.0152874
IREB2	-1.30402	0.0420207
DDX6	-1.3041	0.0314681
ZHX2	-1.3042	0.0167095
MRPL42	-1.30429	0.0426297
DPP8	-1.30454	0.0420209
MRPL50	-1.3049	0.0359096
NRIP1	-1.30495	0.0212673
PURA	-1.30582	0.0419651
DECR1	-1.30644	0.0225509
MFAP3L	-1.30659	0.0300926
FEM1B	-1.30682	0.0221604
GPM6B	-1.30722	0.0470936
BTF3L4	-1.30724	0.0186316
CDK17	-1.30737	0.0407764
KLHL30	-1.30756	0.0359925
EXOC6B	-1.30796	0.0164811
STARD7	-1.30799	0.017526
TMEM19	-1.30841	0.0286564
CELF2	-1.30878	0.0240841
SLC1A5	-1.30913	0.0199171
PPP2R3C	-1.30928	0.0446918
ATP7A	-1.30951	0.039573
IP6K3	-1.31014	0.0124969
MCC	-1.31046	0.0139815
RCN1P2	-1.31113	0.0495766
PLCB4	-1.31196	0.0146127
AP4E1	-1.31404	0.0255608
IFRD1	-1.31422	0.0317511
EPRS1	-1.31485	0.0163285
IL20RA	-1.3155	0.0197962
TRAPPC6B	-1.31569	0.0294823
CLPX	-1.31744	0.0179984
PPP3CB	-1.31783	0.017738
FRY	-1.31841	0.0164766
PMS1	-1.31914	0.04907
BORCS5	-1.31919	0.0174663
OSBPL6	-1.31956	0.0332252
RPL9P8	-1.31992	0.0167405
LARS1	-1.32047	0.0146615
KRBA2	-1.32055	0.0300917
AGPAT5	-1.32055	0.0161506
TTBK2	-1.32108	0.0258296
KMT5B	-1.32149	0.0338263
PPP2R2A	-1.32187	0.0204288
ARHGAP42	-1.32188	0.0179729
CCNG1	-1.32218	0.0220137
OIP5-AS1	-1.32247	0.0412077
MAP3K7CL	-1.3225	0.0154531
ZNF419	-1.3229	0.0431588
RSF1	-1.32292	0.0472495
GEMIN2	-1.3239	0.0471977
ZBTB20	-1.3239	0.0306016
TAPT1	-1.32486	0.0276068
TMEM167B	-1.32497	0.0417498
ATAD1	-1.32535	0.0246967
ATAD2B	-1.32604	0.049765
PNRC2	-1.32612	0.0442805
EIF2S2	-1.32632	0.0114083
RAP2C	-1.32644	0.0481613
FOXN3	-1.32645	0.0100795
HEXIM1	-1.32696	0.0196482
PPM1K	-1.32742	0.0365778
INO80D	-1.32801	0.0432401
ASB8	-1.32839	0.0111849
POMP	-1.3285	0.0155958
LOC105371632	-1.32996	0.0411658
C6orf62	-1.33147	0.0368076
CEP170	-1.33274	0.0107477
FAM13C	-1.33277	0.0277886
B3GALT2	-1.33349	0.0409129
SNX13	-1.33396	0.0276477
ZSCAN31	-1.334	0.0401344
HSPA4L	-1.33472	0.0438903
NR3C1	-1.33478	0.0181186
TCEA1	-1.3348	0.023898
OCIAD1	-1.33523	0.0284994
CARS1	-1.33539	0.00721568
WSB1	-1.33651	0.0126577
ERCC4	-1.33676	0.0296553
UBR1	-1.33679	0.0175955
ATL2	-1.3369	0.0198553
DNAJC18	-1.33707	0.0177048
ND3	-1.33742	0.0398993
SAMD4A	-1.3383	0.0114783
ZNF286A	-1.33875	0.0391386
UBE2B	-1.33972	0.0224907
CCDC90B	-1.33974	0.0179507
TMEM117	-1.33981	0.0488952
ABCB10	-1.33992	0.025567
RWDD2B	-1.34	0.0180961
DENND1B	-1.34085	0.0464142
SHOC2	-1.34093	0.0469607
ATRX	-1.34099	0.041183
PANX1	-1.34194	0.0131174
CLSTN2	-1.34228	0.00846818
ELL	-1.34233	0.0439817
CACNA2D1	-1.3427	0.0146123
MLIP	-1.34357	0.016066
SMARCA1	-1.3438	0.0369994
KLHL8	-1.34408	0.0412635
TMED7	-1.34436	0.0460134
MTURN	-1.34436	0.0133885
C21orf91	-1.34447	0.0455352
TRAPPC13	-1.34464	0.0214072
TBC1D4	-1.34473	0.0135182
GNG10	-1.34678	0.0316834
GSKIP	-1.34699	0.0229937
GPCPD1	-1.34708	0.026299
CEP44	-1.34728	0.0444572
ASF1A	-1.3473	0.0396632
SP4	-1.34747	0.0422072
LMOD3	-1.34774	0.00788104
RIOX2	-1.34856	0.0260889
LZIC	-1.34882	0.0144615
FAM204A	-1.34921	0.0458957
EFHD2	-1.35012	0.0254065
LANCL1	-1.35016	0.0306217
COL16A1	-1.35026	0.0157123
TLCD5	-1.35052	0.0218029
MDM4	-1.35113	0.0183654
FOXO3	-1.35171	0.00694584
TBC1D12	-1.35281	0.0295984
ZBTB37	-1.35329	0.0402241
TRMT1L	-1.35345	0.0236725
PLGRKT	-1.35356	0.0334089
ZBTB46	-1.35371	0.0366471
DR1	-1.354	0.0154295
KCNQ1OT1	-1.35426	0.0221898
CDKN2AIPNL	-1.35471	0.039829
SNAPC3	-1.35573	0.0212486
BRWD1	-1.35593	0.0223573
ABHD13	-1.35596	0.0492193
ADPRM	-1.35816	0.0454034
ERBB3	-1.35824	0.00662838
TAMALIN	-1.35933	0.0240256
FAM217B	-1.35942	0.0423281
SESN1	-1.35971	0.00495491
ZBTB44	-1.35987	0.022863
BIVM	-1.3602	0.0217778
TSPAN31	-1.36022	0.0107645
HDAC9	-1.36045	0.0197881
OFD1	-1.36056	0.0331602
UFL1	-1.36059	0.0191774
DNMT3A	-1.36229	0.00547759
COX16	-1.36248	0.0138797
GSK3B	-1.36262	0.0151023
FGD4	-1.36322	0.0429359
TRAF5	-1.36424	0.00454483
SLC16A7	-1.36459	0.0490797
C16orf72	-1.36497	0.00471385
TRIM23	-1.36533	0.017804
ZFP1	-1.36552	0.0452258
RPAP2	-1.36581	0.0332885
LPGAT1	-1.36583	0.013408
ADAM10	-1.36635	0.0173273
BLOC1S2	-1.36672	0.0125646
SNRNP48	-1.36686	0.0226624
DNAJB9	-1.36726	0.0163603
TMOD1	-1.36748	0.00869629
KDM7A	-1.3682	0.0243698
EXOC6	-1.3689	0.0419262
JAM3	-1.369	0.00463811
RBMS3	-1.36912	0.0312495
STARD4	-1.36939	0.0452875
SDC2	-1.36965	0.00462964
USP38	-1.36972	0.00558331
MACO1	-1.36972	0.0126376
AARS1	-1.37017	0.00485938
HMGCS1	-1.37035	0.0341153
HINT3	-1.37071	0.0128385
SMNDC1	-1.37113	0.0270743
APPBP2	-1.37119	0.0108034
LDB3	-1.37207	0.00775895
SCAMP1	-1.37233	0.0445209
RC3H1	-1.37245	0.0155896
MTMR6	-1.37249	0.0199299
XIRP2	-1.37282	0.0088635
MLLT11	-1.37296	0.0285554
NAF1	-1.37355	0.0322297
TMEM64	-1.37391	0.033746
SNX21	-1.37393	0.00591253
PCMTD2	-1.37491	0.0149189
CEP68	-1.3751	0.00473618
FAM171A2	-1.37531	0.0226067
MTX3	-1.37535	0.043943
ZNF652	-1.37541	0.0057713
AP5M1	-1.37622	0.0246844
IARS1	-1.37639	0.00318181
UHRF1BP1	-1.3765	0.00315993
UBL3	-1.3766	0.0232255
TMCC2	-1.37668	0.0254182
TRMT10C	-1.37829	0.0221153
PRRG1	-1.37848	0.0212655
MOSMO	-1.37893	0.0489716
SLC29A1	-1.37898	0.00658373
CENPU	-1.3793	0.046948
NAT14	-1.37942	0.0233165
KRCC1	-1.37998	0.0384287
TMBIM4	-1.38018	0.00942141
TMEM106B	-1.3803	0.0266182
NUDT12	-1.38038	0.0205999
ELF1	-1.38041	0.00840583
GAN	-1.38071	0.0150175
MRLN	-1.38072	0.0174561
REST	-1.38075	0.0172602
FOXK1	-1.38095	0.00425357
PANK3	-1.38112	0.0356499
ETNK1	-1.38164	0.0317964
CYLD	-1.38187	0.00878488
RB1CC1	-1.38217	0.0127416
NCKAP5	-1.38282	0.0369377
UFM1	-1.3831	0.0291668
OTUD4	-1.3833	0.00283436
FBXO28	-1.38362	0.014086
NHLRC2	-1.38398	0.0298812
TMEM135	-1.38417	0.0173963
DTX3L	-1.38444	0.0415296
ARVCF	-1.38552	0.03449
MIA2	-1.38612	0.0278442
ABI3BP	-1.3867	0.0180195
ZCCHC24	-1.38767	0.00450372
FGF13	-1.38768	0.0173305
DNAJC27	-1.38792	0.0420772
LRRC8B	-1.38807	0.0176675
MYCL	-1.38942	0.00350153
USO1	-1.38947	0.00974638
ZYG11B	-1.3904	0.0132798
DNAL1	-1.391	0.016966
RIOK3	-1.3916	0.00563514
MRPL33	-1.39181	0.00679496
INPP4B	-1.39204	0.0138855
CYRIA	-1.39231	0.0157138
ZC3H12C	-1.39252	0.00588791
LRFN4	-1.39258	0.0104116
NDFIP1	-1.39266	0.00588232
PPFIBP1	-1.3932	0.00899029
SIX4	-1.39486	0.00378454
MCU	-1.39503	0.00423532
ZNF543	-1.39505	0.0488603
CUL5	-1.39573	0.0314663
FAM126B	-1.39574	0.0201407
ZDHHC21	-1.39671	0.0415362
NT5C2	-1.39733	0.00308086
EPS15	-1.39797	0.011383
NAA30	-1.39803	0.0135931
PHGDH	-1.39821	0.00388503
ZNF773	-1.39836	0.0291347
ZNF382	-1.39907	0.0337216
ZFAND5	-1.39997	0.00203465
BTG1	-1.40057	0.00188893
ARHGEF7	-1.40058	0.00197395
PLAAT4	-1.40103	0.0497213
EIF1B	-1.40133	0.0103737
IKZF5	-1.40134	0.0146873
ETFBKMT	-1.40155	0.04952
YOD1	-1.40168	0.0353001
JSRP1	-1.40177	0.0141453
IRF9	-1.40219	0.0250308
ZDBF2	-1.40284	0.00965887
PLEKHF2	-1.40342	0.0308889
ACBD3	-1.40345	0.00263306
LMBRD2	-1.40366	0.0296974
MXD3	-1.40441	0.0471862
CDC37L1	-1.40452	0.00748843
THAP9	-1.40469	0.0477967
RO60	-1.40481	0.0457003
YIPF6	-1.40483	0.0112234
XRN1	-1.4049	0.0282925
NDUFB5	-1.40571	0.0221725
C12orf4	-1.40729	0.0493768
LONRF1	-1.40778	0.0489731
LOC653513	-1.40791	0.0095856
PPP1R15B	-1.40796	0.00736533
DENND2C	-1.40816	0.0440704
TMEM47	-1.40822	0.0093195
ZNF436	-1.40825	0.00627003
TP53RK	-1.4094	0.0192781
SLC35E3	-1.40974	0.00495215
SERPINB12	-1.40998	0.0260106
TRUB1	-1.41046	0.0271689
YPEL2	-1.41066	0.00391968
SOX4	-1.41122	0.0153943
GRK3	-1.41132	0.0438098
PPP2R5A	-1.41158	0.0285733
RBM24	-1.41251	0.0048135
PWWP3B	-1.41295	0.025875
SLC30A1	-1.41401	0.00424482
ENAH	-1.4144	0.00596717
LOC100996723	-1.41479	0.0394748
LOC339803	-1.41618	0.0217878
PSPH	-1.41674	0.00527359
RHOQ	-1.41691	0.00463629
COA8	-1.41709	0.0167568
UGP2	-1.41754	0.0123839
DBT	-1.41784	0.00544953
ZBED8	-1.41807	0.027133
TMEM242	-1.41824	0.0175377
KLF13	-1.41866	0.0114709
CEP57	-1.41878	0.0138755
TTC33	-1.41903	0.0191108
ZFAND6	-1.41973	0.00204921
PKD1L1	-1.42048	0.0408345
SPAST	-1.42058	0.0183301
IGIP	-1.42072	0.0178908
STK38L	-1.42081	0.0128652
XPOT	-1.42107	0.00685291
TPRG1	-1.42359	0.0252615
FOXO4	-1.42401	0.00363536
ACSL3	-1.42431	0.0143236
EAF1	-1.42574	0.00253041
DUSP22	-1.42675	0.00640035
RAB40B	-1.42724	0.0134546
TSPAN14	-1.42747	0.0020288
ZNRF1	-1.42847	0.00198576
FAM241A	-1.42897	0.0481873
ECT2	-1.4305	0.0357546
SKP2	-1.43085	0.0364963
LNX1	-1.4318	0.0072121
RFK	-1.4323	0.0338545
NPHP3-ACAD11	-1.43247	0.0226139
FILIP1L	-1.43249	0.0209599
BCAS1	-1.43294	0.0380586
ZMYM5	-1.43306	0.0176425
RPL7AP6	-1.43386	0.0232555
ZMYM2	-1.43447	0.00365176
ATP1A2	-1.43531	0.00261184
KCTD11	-1.4354	0.00840259
PITPNM3	-1.43561	0.00234692
C9orf85	-1.43681	0.00844086
CD34	-1.43741	0.0429345
RINL	-1.43863	0.0496032
BCAT1	-1.43948	0.00483359
LINC01184	-1.43983	0.00381949
BCDIN3D	-1.44054	0.0256575
MALAT1	-1.44057	0.0115045
RLF	-1.44241	0.006146
BRMS1L	-1.44292	0.00582946
NCKAP5L	-1.44295	0.00194807
NCOA7	-1.44331	0.00862445
LIMD1	-1.44445	0.00103736
FOXO1	-1.44504	0.00392431
MYOZ2	-1.44524	0.00412255
RAB11FIP2	-1.44555	0.0198997
PYROXD1	-1.44558	0.0225089
COL5A3	-1.44563	0.000657744
MFAP5	-1.44566	0.0104808
CACUL1	-1.44575	0.00318385
PRKCQ	-1.44587	0.0307501
SVBP	-1.44689	0.0423398
AJUBA	-1.44768	0.00292275
CBS	-1.44853	0.0078379
IPW	-1.45065	0.0196833
CREBRF	-1.45099	0.0227299
XIAP	-1.45261	0.00618781
KLHL28	-1.45308	0.00649049
SREBF1	-1.45357	0.002518
ZNF277	-1.45361	0.0137333
TFB2M	-1.45406	0.0192084
ABCB9	-1.45409	0.047407
LRRC39	-1.45424	0.0274372
GSG1	-1.45441	0.029223
FER1L6	-1.45442	0.0133483
ADAMTS9	-1.45519	0.0432912
ZNF431	-1.45628	0.0199283
MOB1B	-1.45629	0.0465454
ZNF770	-1.45709	0.0156295
TUBD1	-1.45775	0.0358373
OSER1-DT	-1.4582	0.0230588
KLHL31	-1.45878	0.00137247
FAM135A	-1.45889	0.00728822
CDK4	-1.45911	0.00198727
UBE2D1	-1.45917	0.00231986
ZBTB6	-1.45989	0.0230101
HJV	-1.46026	0.00325355
SGCD	-1.46064	0.00106739
LOC101928882	-1.46129	0.0224287
FAM53B	-1.4615	0.00418383
ADM2	-1.46188	0.0448571
MIR133B	-1.46197	0.0228212
TMEM178B	-1.46198	0.0094918
LOC107984485	-1.46268	0.0201247
MBTD1	-1.46316	0.0054237
PCK2	-1.46419	0.00865806
PAFAH2	-1.4642	0.00570156
RPL9	-1.46431	0.00480024
MFSD6	-1.46469	0.0186815
CEP97	-1.46493	0.00501146
ZBTB41	-1.46502	0.0483067
CDKL1	-1.46535	0.0268965
ARL15	-1.46738	0.0235775
CBSL	-1.4675	0.00741667
LYRM7	-1.46764	0.0239813
MIR22HG	-1.46808	0.000368434
LOC100506388	-1.46847	0.0226778
CRIPT	-1.46976	0.0215375
CLCN5	-1.46992	0.00166025
CDKL3	-1.47032	0.0490869
SGTB	-1.47153	0.00543724
NBEA	-1.47235	0.0235876
APOLD1	-1.47309	0.0440535
EGF	-1.47326	0.00802005
OSTM1	-1.47361	0.00458776
PRKX	-1.47377	0.00232833
CYYR1	-1.47496	0.0392305
GOLGA8B	-1.47559	0.0012366
C1D	-1.4756	0.00264686
PPM1H	-1.47593	0.00413807
LOC100288637	-1.47609	0.0475339
VWA5A	-1.47727	0.0159544
ICAM1	-1.47782	0.0312798
CNOT6L	-1.47784	0.00318596
HES1	-1.47839	0.03232
SMIM30	-1.47854	0.00516932
SFTA1P	-1.47904	0.0231537
NEMP1	-1.47969	0.0113426
ECM2	-1.48075	0.0196562
SCOC	-1.48103	0.0178388
TSC22D3	-1.48159	0.000726054
PEG10	-1.48261	0.00568594
PEX13	-1.48316	0.0163101
SINHCAF	-1.48374	0.039304
TMEM72	-1.48374	0.0404307
MIGA1	-1.4844	0.0243437
LOC102606465	-1.48473	0.0271234
GOLT1B	-1.48596	0.0154936
WSCD1	-1.48654	0.0292232
C14orf28	-1.48695	0.047778
RBM41	-1.48721	0.0334295
TDRKH	-1.48733	0.0181592
ZFYVE1	-1.48798	0.000859626
DCP2	-1.48878	0.00487333
PIMREG	-1.48901	0.0365664
BEST3	-1.48985	0.00201553
SAMD8	-1.48997	0.000847221
ELAVL2	-1.49014	0.00425519
CENPF	-1.49054	0.0492298
PKHD1	-1.49062	0.00100914
TNFAIP2	-1.49065	0.000511912
CHRD	-1.49157	0.00991991
QKI	-1.49224	0.00273502
AKAP9	-1.49354	0.00449067
PPFIBP2	-1.49367	0.0257837
ITGB8	-1.49401	0.00492488
DAG1	-1.49501	0.000348439
PKN3	-1.49577	0.0101799
ZNF573	-1.49585	0.0487592
SLC47A2	-1.4961	0.0227218
PURB	-1.49626	0.00956893
FNDC5	-1.49805	0.000526622
RRAGD	-1.49874	0.0262506
TMSB15B	-1.4996	0.0351038
CPEB2	-1.49975	0.00143757
RFX3	-1.49998	0.005886
C1orf122	-1.50098	0.00323591
SLC12A2	-1.5027	0.000789086
TXLNB	-1.50312	0.000265544
ARHGEF3	-1.50327	0.00591022
CCDC186	-1.50681	0.0412597
RPL9P7	-1.507	0.0458482
INSIG2	-1.50744	0.00841827
PDGFD	-1.50758	0.00828182
ZNF192P1	-1.50888	0.0421455
HEXIM2	-1.50957	0.0225966
CMTR2	-1.51048	0.00450817
C18orf32	-1.51076	0.0393053
RSKR	-1.51114	0.00715915
NDUFA5	-1.51138	0.0232431
SH3BGRL2	-1.51143	0.048055
KLF5	-1.51185	0.000354198
RMND5A	-1.512	0.000211486
APOC1	-1.51479	0.0216962
REEP2	-1.51715	0.00704835
MTHFD2	-1.51795	0.000240795
CECR2	-1.52014	0.021324
TRIM38	-1.52024	0.000329009
CHRND	-1.52043	0.0024903
TEF	-1.52226	0.00062089
ZRANB1	-1.52348	0.000120039
NFIB	-1.52401	0.0241644
LIAS	-1.52425	0.00900188
KCNJ12	-1.52455	0.00728544
MDP1	-1.52473	0.0339016
ZNF556	-1.52543	0.000226237
LRRK2	-1.52742	0.0219342
ZNF367	-1.52958	0.0391839
BIRC5	-1.53085	0.0148105
TCAIM	-1.53164	0.00184529
GUCA1B	-1.53173	0.0321418
CADPS2	-1.53195	0.0312886
RNF217	-1.53331	0.00110117
SS18L2	-1.53413	0.0212506
APOL4	-1.53426	0.0163809
FOXN2	-1.5346	0.00624663
ZNF678	-1.53604	0.035264
MDM2	-1.53636	0.00197511
NEGR1	-1.53645	0.00509403
BBC3	-1.53707	0.00176279
CMBL	-1.53999	0.00306447
HMGB2	-1.54028	0.00357524
SLC2A5	-1.54094	0.0165843
PLEKHA1	-1.54144	0.000225802
PRRX1	-1.54193	0.00432169
GRPEL2	-1.54343	0.00111578
GDF15	-1.54421	0.000282514
C4orf54	-1.54676	0.0445005
LOC101927837	-1.54682	0.0358468
CHASERR	-1.54732	0.00629374
CASP9	-1.54763	0.00154037
ANKRD46	-1.54778	0.00308184
DENND2A	-1.54804	0.00605308
THAP2	-1.54862	0.0141622
MTSS1	-1.55025	9.73936e-05
JAM2	-1.55038	0.00394781
MARCHF1	-1.55047	0.0238487
PPP1R3A	-1.55254	0.032411
COBL	-1.55338	0.00741494
RBFOX1	-1.55378	0.000110714
DACT1	-1.55407	7.76e-05
ZXDA	-1.55411	0.00816787
RASGRP3	-1.55493	0.0260392
MAFA	-1.55531	0.00717227
RRM2B	-1.55593	0.00584785
LOC107986163	-1.55621	0.0450081
CRYBG3	-1.55893	0.00301012
ENPP4	-1.55937	0.00495806
PKIG	-1.56296	0.00278591
NIPSNAP3B	-1.56308	0.0109053
ABLIM1	-1.56344	0.000398624
LRRC2	-1.5639	0.000482302
MOSPD1	-1.56608	0.00109613
PDGFB	-1.56679	0.00401362
ZNF680	-1.56686	0.0115184
PCMTD1	-1.56743	0.00644118
ANKAR	-1.56744	0.0203837
LOC105374029	-1.56899	0.00914682
CEP57L1	-1.56969	0.00308275
PRR5	-1.5698	0.00058111
MINDY2	-1.57028	0.00373519
CASD1	-1.57082	0.0057094
DDIT4	-1.57086	0.000218708
MSH5-SAPCD1	-1.57278	0.0179568
KANSL1L	-1.57483	0.00130879
AKAP7	-1.57538	0.0242429
EPHA4	-1.57584	0.0470801
CACNG6	-1.57602	0.000589207
C9orf72	-1.57652	0.0136108
PM20D2	-1.57666	0.0020803
SESN2	-1.57709	0.000197097
HMBOX1	-1.57742	0.000804842
PIK3C2B	-1.58048	0.000245203
FAM227B	-1.58074	0.00756525
NOXA1	-1.58349	0.0245416
FOXO6	-1.58527	0.00558186
CPEB4	-1.58539	0.000380451
TMEM140	-1.58801	0.0424526
ZNF610	-1.58945	0.0196773
GNAZ	-1.59142	0.000582207
CCDC39	-1.59274	0.0354632
ZNF597	-1.594	0.0133607
LOC105369498	-1.59403	0.00261223
TRDN	-1.59404	0.00594338
SELENOW	-1.59473	4.20091e-05
LGR4	-1.59509	0.000615908
SBK2	-1.5958	0.000154213
HEY1	-1.59692	0.000460356
NIBAN1	-1.59772	0.00263146
FRK	-1.59892	0.000603573
DEPP1	-1.59967	0.00601657
ALG10B	-1.60019	0.0199121
COL8A2	-1.60146	0.0213486
OSGIN2	-1.60222	3.42213e-05
FITM1	-1.60254	0.00900476
LCNL1	-1.6031	0.00782374
PTGS1	-1.60411	0.00395131
ATP8A2	-1.60437	0.0154481
NUPR1	-1.60452	2.7397e-05
EN2	-1.60467	0.00484522
SLC2A13	-1.60597	0.0133737
SH3BGR	-1.60598	0.00349618
PDZRN3-AS1	-1.6061	0.0271695
HOXD9	-1.60851	0.0114403
LAPTM5	-1.60896	0.00958303
SLC4A10	-1.60924	0.0420732
EPHA5	-1.60938	0.00158351
GPT2	-1.60982	5.07378e-05
RSL24D1	-1.61074	0.00347621
RANP4	-1.61307	0.027617
SWT1	-1.6135	0.0145183
DRAXIN	-1.61584	0.0149793
PPP1R9A	-1.61805	0.00121252
E2F8	-1.61809	0.0046961
SORBS1	-1.62104	0.000163725
CCDC85C	-1.62183	0.00551292
PCSK9	-1.62316	0.0265713
JMY	-1.62331	0.000657135
RASSF3	-1.62424	0.000115709
LYSMD1	-1.62433	0.00204202
DAAM1	-1.62547	7.90728e-05
TPD52	-1.62568	0.0099068
GULP1	-1.62615	0.00172893
LOC105373218	-1.62652	0.0252324
SRL	-1.62672	4.79239e-05
CLCN4	-1.62703	4.92672e-05
HOXC9	-1.62795	0.00762535
CHP1P2	-1.62802	0.00314299
BCAM	-1.62873	0.000326108
CHKB	-1.62962	0.0201694
LRRC14B	-1.63024	0.0342826
TP53INP1	-1.63186	0.00183206
TMEM182	-1.63215	0.0017556
H1-0	-1.63246	0.000318112
LOC105374013	-1.63257	0.00823008
IFIT3	-1.63461	0.0375364
ADGRG1	-1.63619	9.00441e-05
PTP4A3	-1.63725	0.0468048
LCA5	-1.63979	0.00582278
IFI6	-1.64101	0.0339143
BTG2	-1.64214	3.30593e-05
ADAMTSL2	-1.64497	0.018402
GPX3	-1.64668	0.0183227
FAM214A	-1.6468	8.98643e-06
RARB	-1.6471	0.0206463
IQANK1	-1.64729	0.00333501
HERPUD1	-1.64759	4.43282e-06
DDX60	-1.6496	0.00642755
ERBIN	-1.64989	0.00212779
PYGM	-1.65123	0.0408961
PRKG1	-1.65281	0.04769
KCNJ2	-1.65297	0.0282041
SERF2-C15ORF63	-1.65428	0.0197382
LOC107986984	-1.65504	0.0212606
IL34	-1.65565	0.00621269
PSAT1	-1.66103	1.00331e-05
LINC00909	-1.66382	0.0170628
DLG2	-1.66448	0.00323626
SNX16	-1.66533	0.00918495
MYT1L	-1.6656	0.013266
H3P6	-1.66568	0.00475366
CCNG2	-1.66913	0.00142127
ZNF106	-1.66988	0.00237892
YIPF4	-1.67116	0.000638444
SCD	-1.67117	0.00013703
LOC645139	-1.67242	0.0105326
SEMA3E	-1.67298	0.0163741
PLEKHA4	-1.67402	0.00110871
YIPF7	-1.67619	0.00319209
KATNBL1	-1.67696	0.0024346
LOC107986065	-1.68022	0.0373008
HMCN2	-1.68045	2.59191e-05
C10orf90	-1.68049	0.0153876
GRIP2	-1.68196	0.00608286
ZNF572	-1.68764	0.029661
RAMACL	-1.68855	0.0128698
SIAH1	-1.68867	0.00127812
GAB1	-1.6902	0.000308665
KLHL41	-1.69249	5.73234e-06
PROX1	-1.69349	0.00361808
LRRN1	-1.69672	0.0137127
MSTN	-1.69826	0.0101986
C8orf37	-1.69864	0.011538
PLAAT5	-1.70516	0.00165013
TGFB2	-1.70517	0.000213507
KCNC1	-1.70778	0.0192683
RELL1	-1.70851	2.88195e-06
TLCD4	-1.70934	0.00503456
ERI2	-1.71098	0.0110149
ISG15	-1.713	0.0466847
KPNA5	-1.71304	0.0013794
ABCA1	-1.7135	6.35386e-05
CPEB3	-1.7141	0.00428419
RASAL2-AS1	-1.71469	0.0137426
HS3ST5	-1.71527	0.0141463
RNF150	-1.71558	0.00984352
FRAT2	-1.71641	0.00258041
FBXO32	-1.71669	8.75083e-07
HSD17B11	-1.7168	8.4129e-05
RELA-DT	-1.71802	0.0495674
LRP1B	-1.71967	0.00862019
ZNF710-AS1	-1.72161	0.0156946
GPC2	-1.72299	6.77186e-05
PKP2	-1.72384	0.00734595
P2RY2	-1.73051	0.0220118
TMEM169	-1.73167	0.000582347
H3P16	-1.73214	0.00333222
PHKG1	-1.74337	0.00148253
SOX8	-1.74625	4.53718e-06
KLHL24	-1.747	2.07189e-05
GPR156	-1.74729	0.0452446
STMN1	-1.74797	0.000411257
ANKRD33B	-1.74837	0.00134793
MYOZ1	-1.74948	0.0311247
CASC15	-1.75204	0.00301977
LOC100289495	-1.7525	0.0116574
TET1	-1.75433	3.34497e-05
FAM184A	-1.75482	0.0143739
DIO2	-1.75628	8.85794e-05
ZNF385B	-1.75874	0.0466533
CDKN2D	-1.75901	0.00451816
LOC105371291	-1.76159	0.00755023
FAM180B	-1.76212	0.0235687
SLC4A5	-1.76253	0.00307238
PICART1	-1.76282	0.00499043
MYLIP	-1.76593	0.00141166
NUTM2D	-1.76616	0.00455002
SLC7A7	-1.76711	0.00114003
CCND2	-1.76719	6.31094e-07
ST3GAL5	-1.76725	1.10243e-05
RNA45SN1	-1.77096	0.0467338
LOC100652758	-1.7714	0.0095456
PLCL2	-1.77262	0.000457462
LOC647253	-1.77331	0.0134424
ACHE	-1.77495	0.0230753
WARS1	-1.77522	1.06242e-06
PTK6	-1.78124	0.00627102
PPM1E	-1.782	9.53189e-06
EIF1AXP1	-1.78318	0.0121708
REXO5	-1.78326	0.00371476
COLQ	-1.78499	0.00649166
MYBPHL	-1.79223	0.0291896
UBE3D	-1.79352	0.00134306
RFTN2	-1.7941	0.0229597
AMZ1	-1.7972	0.000134675
TRIM59-IFT80	-1.8001	0.0196578
SYNPO	-1.80047	1.2549e-05
COL21A1	-1.80352	0.00977372
KREMEN1	-1.80414	1.41425e-05
CEBPG	-1.80509	2.92458e-06
LINC02391	-1.81061	0.0130322
HSPE1-MOB4	-1.81433	0.0240982
CDKN1B	-1.81782	1.45799e-05
MLXIPL	-1.81983	0.0181414
AMIGO1	-1.82363	0.0041661
LOC105370780	-1.82813	0.00125736
DRP2	-1.83008	6.59759e-05
FSD1L	-1.83168	4.71295e-05
INHBB	-1.83375	0.00294186
CELSR1	-1.83707	0.00115361
COCH	-1.8474	0.0133871
SLC38A1	-1.84756	1.56207e-06
SYDE2	-1.84845	0.00379052
SHISAL1	-1.84864	1.09772e-05
ATRIP-TREX1	-1.85215	0.0499846
C10orf71	-1.85369	0.000672821
MYHAS	-1.8566	0.00356861
SCUBE2	-1.86058	0.0015195
FRMD3	-1.86526	0.000515385
TRIB3	-1.86912	3.78485e-06
MZT1	-1.87142	0.00496071
ABCD2	-1.87204	0.00704449
MAMSTR	-1.87229	0.00192397
LGR5	-1.87318	0.014182
SLC16A4	-1.8732	0.00216351
CDK1	-1.874	0.00194376
RN7SL4P	-1.87592	0.00273832
SLCO5A1	-1.87806	0.00604789
DDIT3	-1.88251	3.43625e-06
ATP1B4	-1.88492	0.00736623
CALCRL	-1.88512	0.000388126
MYO7A	-1.88911	0.00427761
CSRNP3	-1.89036	0.00283315
SCN3A	-1.8906	0.00115734
ACAN	-1.89126	0.0252662
HMMR	-1.89287	0.0175239
NCK1-DT	-1.89421	0.00675821
TMSB15A	-1.89572	0.00167165
GUCY1A2	-1.89672	0.0143023
HR	-1.89953	0.00129773
E2F2	-1.89959	0.00802046
PRKAA2	-1.90288	1.49848e-05
ALS2CL	-1.90783	0.000506695
CRB1	-1.91334	0.00920459
ALDH1L2	-1.91745	1.23148e-07
TMC6	-1.91896	0.0328469
LOH12CR2	-1.92113	0.0102167
SH2D6	-1.93983	0.0051817
DDIT4L	-1.94745	0.00298379
DPYSL5	-1.95167	2.8493e-06
PMAIP1	-1.9638	3.27142e-05
TRIM63	-1.9667	0.00103503
MAP1LC3C	-1.9683	0.000583081
CYSLTR1	-1.97087	0.0117466
VSTM4	-1.97286	2.9202e-08
AGT	-1.9792	0.000142987
LOC105375988	-1.98191	9.90699e-05
TOB1-AS1	-1.98356	0.0115903
C4A	-1.98497	0.000481453
LOC100506725	-1.99682	2.2549e-05
TSPAN13	-1.99899	0.000590342
LOC107986298	-2.0399	0.0312
SLC24A2	-2.04157	0.00171231
ARHGAP9	-2.04799	0.000413627
RN7SL3	-2.04832	0.00648859
SEPTIN4	-2.05516	2.72854e-07
GPT	-2.05699	0.0337858
CHAC1	-2.06456	2.05779e-06
LOC646548	-2.07684	0.00164449
EPB41L4B	-2.08396	0.00147842
MIR99AHG	-2.0872	0.000864446
APOL6	-2.09033	4.01755e-08
E2F1	-2.09143	1.0906e-05
DEPDC1	-2.10358	0.000823426
MAPK15	-2.10769	0.000247835
C4B	-2.11042	0.000309728
LINC00589	-2.11124	0.0319688
DLGAP1	-2.11388	0.000376893
FSD2	-2.13233	4.0058e-05
RN7SL2	-2.13932	0.000188282
ASNS	-2.14688	3.43758e-11
TP63	-2.14929	4.33676e-06
EML6	-2.18159	0.000292624
CUZD1	-2.18436	3.81588e-05
RN7SL1	-2.18973	0.00113355
TRNS1	-2.19292	0.000151707
ZNF177	-2.19618	4.16197e-05
RNA28SN2	-2.21072	0.00876085
RNA28SN1	-2.21194	0.00800341
FLRT1	-2.23141	0.00081261
LOC101929004	-2.24659	0.00654321
RNA28SN3	-2.25547	0.00588176
C12orf42	-2.25755	0.000796217
ST6GALNAC2	-2.26011	0.0017425
LINC01611	-2.26364	0.00139655
MYMX	-2.28	5.88291e-06
EGR3	-2.28392	2.63258e-05
GPR61	-2.28399	0.00214434
PLEKHA7	-2.29054	0.00106932
TIGD4	-2.29792	0.00129728
[truncated: 68 more rows]

## Sheet: DCA vs Control (Fig. 4D)
Gene_Symbol	DCA/CTL.fc	DCA/CTL.raw.pval
RPPH1	13.0626	0.000309192
DNAJC25-GNG10	10.5695	0.00397082
LOC653698	7.57494	0.00913917
RPL5P30	5.5311	0.0164288
FTH1P20	5.34483	0.0242811
FBXO2	4.81415	0.000172806
PLA2G4B	4.44514	0.0145925
ICA1	4.39251	0.00113434
LOC105376995	4.29901	0.00358144
PHOSPHO2-KLHL23	4.17709	0.00045176
PIR-FIGF	4.12973	0.00219248
ABHD11-AS1	3.92744	0.000438963
LOC115308161	3.8826	0.0278037
IGSF1	3.78003	0.000884871
LOC107986676	3.6941	0.00558433
KDM2B-DT	3.4967	0.0404246
TREX1	3.46196	0.000714247
AGPAT4-IT1	3.39765	0.0445789
PCDHGA10	3.33542	0.0386056
RGL4	3.33486	0.0208547
LOC105376238	3.25018	0.0443288
AS3MT	3.2453	0.0127554
TRPV4	3.23941	0.0124133
BGLAP	3.175	3.55641e-08
SMAD5-AS1	3.1235	0.0364136
GDF1	3.06546	0.000754837
PPP1R32	2.94685	0.0317888
LOC105373976	2.93676	0.0419143
S100A4	2.90734	5.58572e-09
PLEKHS1	2.90599	0.0189009
NPIPA8	2.88037	0.00570092
TRIM16L	2.87276	7.08188e-06
LINC02723	2.82595	0.00845507
LINC00942	2.81482	0.000461043
SDCBP2	2.8	0.0185402
RAB37	2.79136	0.021685
SPACA3	2.74551	0.0435689
SLC47A1	2.69065	0.0176122
NQO1	2.64701	6.25776e-07
LOC105373903	2.60041	0.0388328
LOC105373854	2.59011	0.0435212
LOC105379031	2.58026	0.0194204
THNSL2	2.56796	0.0404694
P2RY6	2.55369	0.00414809
PRR5-ARHGAP8	2.53757	0.00602146
SLC13A4	2.53681	0.0403325
LOC105370185	2.48819	0.0418716
GPRC5C	2.48044	0.018976
TMEM59L	2.46876	0.0254102
IL21R	2.46786	0.000154886
TMEM256-PLSCR3	2.45774	0.007723
ADORA2A	2.45339	0.0253573
TSPAN11	2.44662	0.0402982
TTC39A	2.44522	0.0455297
AKR1C2	2.40871	0.000200453
TSPAN1	2.40223	0.0130848
IGSF23	2.38353	0.00206124
LOC102724734	2.38046	0.010357
IFITM5	2.35863	0.0327903
P2RX6P	2.34696	0.0199929
TSSK3	2.33962	0.0197445
FDFT1	2.33556	2.91335e-05
MAGIX	2.33356	0.00934672
LOC112694756	2.32243	2.80868e-05
IGLV1-44	2.31879	0.0136504
LOC105377488	2.29772	0.0388511
APOL5	2.2878	0.00161257
DHCR7	2.25617	0.000484232
NUDT14	2.2438	2.70336e-05
LOC107986246	2.23359	0.049426
SFTA1P	2.23157	0.0033707
CORO7-PAM16	2.2295	0.000715113
AGTRAP	2.22184	0.00199622
EIF5AL1	2.21983	0.0293058
CSMD1	2.21548	0.0265245
FDPS	2.21529	4.96571e-05
ZNF232-AS1	2.2143	0.0157825
LINC02729	2.20689	0.0459109
SLC2A5	2.20649	0.00011145
KRT31	2.20597	0.0137172
RPRM	2.19618	0.0327263
RPSAP19	2.19409	0.0348968
PARD6A	2.19041	0.0133918
ACHE	2.17277	0.000168831
LOC105369591	2.16982	0.0392091
MMAB	2.1624	0.00228785
CDKN1A	2.14658	2.42614e-05
TRIM16	2.14065	0.000137623
ITGA9-AS1	2.13597	0.0437091
NEURL2	2.13479	0.00766174
TEN1	2.13199	0.0141304
RAMP1	2.12711	0.000155442
IL32	2.12396	4.57786e-05
SERF2-C15ORF63	2.11543	0.0350201
AKR1C3	2.11252	0.000306687
PLIN3	2.10496	6.66305e-05
MYBPC2	2.09453	0.000308222
SCD	2.09041	0.000760413
FXYD3	2.08968	0.0443364
MIR497HG	2.08806	0.0488895
COX7A1	2.08123	0.00524964
JOSD2	2.07785	0.000641807
SHF	2.07741	0.000129366
HSPB8	2.07603	0.000113761
C16orf86	2.07225	0.018076
MVD	2.07029	0.00128608
PTGES3L-AARSD1	2.06638	0.0046428
BCKDK	2.06445	0.000102342
MVB12A	2.0602	0.00220458
LGR6	2.05528	0.00712672
TNFAIP8L3	2.05061	0.00456252
ACAT2	2.05023	0.00450706
PTGDS	2.03722	0.000402708
AKR1C1	2.02978	0.00308767
FDXACB1	2.0288	0.0197245
ADGRE2	2.02361	0.0438148
TMEM256	2.0214	0.00380512
RAI2	2.02002	0.02918
ITGB2	2.01899	0.0126112
ARPIN-AP3S2	2.01805	0.0121773
ENO3	2.0175	0.000105582
ACY1	2.01686	0.00431269
TAS1R1	2.01573	0.000842455
FADS2	2.01047	0.00183477
MYLPF	2.01007	0.000179136
SNRPN	2.00703	0.000239242
MYBPH	2.00619	0.000271547
NPAS1	2.00445	0.0159958
STOML1	1.99999	0.0012841
BSCL2	1.99689	0.0104261
STING1	1.99368	0.000420324
SNAI3	1.99022	0.0491244
TMEM120A	1.98103	0.00200251
CD276	1.97834	0.000270604
ALDOA	1.97574	0.000198358
LINC02777	1.97546	0.043992
MVK	1.97426	0.00732981
PKM	1.97363	0.000204261
DUSP13	1.97102	0.000437755
ARRB1	1.96679	0.010021
BOP1	1.96068	0.000311348
ZNHIT1	1.95986	0.00190663
TP53TG1	1.95848	0.030585
CEACAM16	1.95727	0.0015517
HSPB7	1.95662	0.00106525
ARL2	1.95018	0.00129061
CCDC167	1.95001	0.00689374
NAXE	1.94859	0.00392803
ACSF2	1.94638	0.0145647
BCAS4	1.946	0.0269713
PRDX1	1.94163	0.000244395
SNAPIN	1.93163	0.00223931
PSMB5	1.92879	0.000381721
YIPF1	1.92723	0.00835031
MVP	1.92704	0.000429024
FAM131A	1.91924	0.0207478
COX6A2	1.91745	0.000588539
CCDC86	1.917	0.00318477
ZMAT5	1.91538	0.00352299
OLMALINC	1.91129	0.0433036
METTL7B	1.90948	0.0140846
MPDU1	1.90792	0.00519645
SLC39A4	1.898	0.0306675
MRPS6	1.89753	0.000853984
MMP11	1.89702	0.000662712
TMEM141	1.89688	0.00501361
SNURF	1.89378	0.0230679
LOXL4	1.89141	0.00188437
BTBD6	1.89055	0.00061681
ABCB6	1.89051	0.00248517
BLVRB	1.88915	0.00611849
ALKBH6	1.88865	0.0177853
PMVK	1.88391	0.00203612
DES	1.87961	0.000427452
EEF1A2	1.87771	0.00184199
CREB3	1.87705	0.00272728
PC	1.87572	0.00122105
FUOM	1.87474	0.00962248
SNX17	1.87168	0.00146765
LOC105376959	1.87121	0.0269137
MAPKAPK3	1.87085	0.00675763
S100A6	1.87	0.000394623
RNH1	1.86997	0.000847773
PGAM2	1.86897	0.00292518
ADGRE5	1.8666	0.00123515
DHCR24	1.86613	0.00375804
MRPL23	1.86417	0.00410017
HSPB2	1.86217	0.000833611
KPTN	1.85893	0.0136794
GAMT	1.8576	0.00129886
AK1	1.85538	0.000901258
EMP3	1.85267	0.00114454
LAMTOR4	1.85263	0.00456724
JMJD7	1.85247	0.0195705
DYNC2I2	1.85014	0.00117591
NFKB2	1.84941	0.00136895
TRPV2	1.84922	0.0363139
ATP5MC1	1.84713	0.00237224
CRYAB	1.8463	0.000759881
GSTM2	1.84563	0.0159497
FLNC	1.84474	0.00112458
LSP1	1.84227	0.00103399
DPP3	1.83671	0.0035487
BCAT2	1.83665	0.0142006
NOL3	1.83385	0.00455674
PPP1CA	1.83331	0.00156328
RAB4B	1.8305	0.0251714
TRAPPC9	1.8304	0.0137737
OLFML3	1.82896	0.0026835
PPDPF	1.82675	0.00147297
MILR1	1.82656	0.0342793
CARNS1	1.82486	0.0029678
VARS1	1.82147	0.00282684
GALK1	1.82086	0.0185951
PSMB4	1.81982	0.00128435
ORAI3	1.81945	0.0223501
HSD17B8	1.81853	0.0336665
CKM	1.81795	0.00138025
MRPL52	1.81767	0.00615337
FOLR1	1.8148	0.0108831
CUZD1	1.80989	0.0288145
MSMO1	1.80967	0.013753
NMRK2	1.80917	0.00356897
RARRES2	1.80875	0.00365202
PLPPR2	1.80837	0.0124218
AIFM2	1.80766	0.0059579
CUEDC1	1.80717	0.00351677
TSPAN14	1.80696	0.00137798
DGKG	1.80643	0.0329392
CACNB1	1.80624	0.00121576
TYRO3	1.80616	0.0113326
TMBIM1	1.8059	0.00146856
LOC101929367	1.80563	0.00490708
RABAC1	1.80513	0.0038967
UQCC2	1.80433	0.00930531
MRPL14	1.80407	0.00528497
RPAP1	1.8012	0.0109961
PHOSPHO1	1.80082	0.0279454
HDDC3	1.79954	0.0451064
MICOS13	1.7977	0.00303926
TIMM17B	1.79472	0.00752058
C1orf122	1.79254	0.00677857
C17orf49	1.79086	0.0157102
JMJD4	1.79008	0.0194452
F13A1	1.78759	0.00262517
GMPPA	1.78704	0.0125197
FAM83E	1.78694	0.0196606
CISD3	1.78674	0.0140226
TM7SF2	1.78564	0.0288677
CCND3	1.78559	0.00294078
PNKP	1.78544	0.0183551
PAXX	1.78451	0.0185695
ATRAID	1.78365	0.00530773
HSD3B7	1.78269	0.0061462
CYB5R1	1.78249	0.00152403
COA3	1.78163	0.00829885
TRAP1	1.78055	0.00411235
ERG28	1.77977	0.0319057
FAM174B	1.77959	0.00812595
MIEN1	1.77921	0.00656259
GSN	1.77909	0.00173285
ADRM1	1.77827	0.00254393
ALDH3B1	1.77693	0.00447982
MYPOP	1.77529	0.0369386
CHCHD10	1.77529	0.0228449
PNPLA6	1.77462	0.00422278
P2RX5	1.77441	0.00419707
CAPN1	1.77247	0.00355517
RPP21	1.77088	0.0451841
FPGS	1.77045	0.00447567
HAX1	1.77034	0.00441066
TWF2	1.76897	0.00909863
HSF1	1.76884	0.00251165
SREBF1	1.76807	0.00302153
SIRT2	1.76753	0.00184844
CDK4	1.76564	0.00132235
EIPR1	1.76453	0.0129683
ITPA	1.7634	0.00733974
MGST3	1.76332	0.0115044
HINT1	1.76238	0.00166995
PSMB3	1.76149	0.00333911
PSMB7	1.75912	0.00243607
EPHX1	1.7573	0.0395312
PNKD	1.75551	0.0131983
ISCA2	1.75506	0.0220808
TSPAN15	1.75368	0.0433189
TCTA	1.75358	0.00663073
MLLT11	1.75316	0.00267157
UBL7	1.75238	0.0107802
MYL6B	1.75193	0.00228088
MRPL24	1.74977	0.00668979
COQ8B	1.74935	0.0123435
FASN	1.74898	0.0033655
CUEDC2	1.74884	0.00748603
S100A16	1.74876	0.00480853
WDR62	1.74873	0.0100403
DCTPP1	1.74862	0.0200753
CLN3	1.74854	0.0235917
SELENOH	1.7482	0.00539666
SLC37A4	1.74711	0.0271672
RPUSD3	1.7468	0.0173561
PHPT1	1.74673	0.00339603
TNNC1	1.74449	0.00277993
CENPX	1.74416	0.0187025
ACOT11	1.74394	0.00526933
NME1	1.74389	0.00416356
NDUFB8	1.74324	0.00355255
SCRN2	1.74298	0.0147495
PPP2R1A	1.74138	0.00317709
SLC25A11	1.74054	0.00497313
EBP	1.74026	0.0268241
FUZ	1.73927	0.0276187
TMEM134	1.73821	0.0203672
CACNG1	1.73811	0.00451185
SMYD5	1.73776	0.0197161
TOMM40L	1.73699	0.0234275
TMEM205	1.7363	0.00756216
VAMP5	1.7359	0.00292718
DNASE2	1.73576	0.029533
HSPG2	1.73574	0.00379535
UBE2M	1.73544	0.00570172
TIMM50	1.73482	0.00760671
LOC100287653	1.73478	0.0232559
MYL9	1.7345	0.00321892
ORMDL2	1.73395	0.0299748
SURF1	1.73351	0.0207332
NDUFB9	1.73294	0.00292303
B3GAT3	1.73142	0.0088795
MYMK	1.73114	0.00351663
CARD19	1.73112	0.0219181
FIS1	1.73099	0.00362405
CIAO3	1.73034	0.0202327
CAND2	1.72887	0.0102266
MGMT	1.72869	0.0302181
TNNI2	1.72804	0.00303313
MCRIP1	1.72708	0.00533507
NECAB3	1.72688	0.00489988
LRRN4CL	1.7267	0.00659665
TUBA1A	1.72558	0.00333312
MAPRE3	1.7254	0.00493623
GSTM3	1.72499	0.00534391
UQCRC1	1.72348	0.00445093
NQO2	1.723	0.0273012
CORO7	1.72297	0.00264151
TMEM147	1.72271	0.0121089
RPSA	1.7224	0.00239952
MGLL	1.7223	0.00279691
SMPD1	1.72214	0.0177355
TNNI1	1.72196	0.00258459
C1QTNF1	1.72123	0.0174464
NDRG4	1.72045	0.0130668
FAM229B	1.71978	0.0279666
RHOA	1.71953	0.00238836
MAGED1	1.7183	0.00402731
MAN2B1	1.71756	0.00885612
C11orf98	1.71727	0.0232796
NDUFS8	1.71698	0.00748213
MRPL2	1.71692	0.0183289
RDH5	1.7167	0.0056922
GABARAP	1.71591	0.00551078
SARS2	1.71556	0.0163818
ECSIT	1.71539	0.0262412
ATP5MF	1.71496	0.00436564
ASB2	1.71486	0.0275414
ZBTB7C	1.71486	0.0205516
PSMB6	1.71456	0.00381202
GPC1	1.7142	0.00439077
RUSC2	1.71402	0.00535117
VPS28	1.71378	0.00644533
PEMT	1.7132	0.0372501
SHKBP1	1.71303	0.0151174
MAGED4	1.7125	0.0167903
ADPRS	1.71243	0.0198432
RGS16	1.71113	0.00814528
TP53I11	1.71022	0.00591757
PRKAR1B	1.70875	0.0336044
DUS2	1.70862	0.028386
BAG6	1.70845	0.00499543
TECR	1.7083	0.00937911
ACTR1A	1.70765	0.00373325
LRSAM1	1.7075	0.0277133
MAGED4B	1.70644	0.0167449
GYS1	1.70642	0.0053401
HMBS	1.70637	0.0201167
ASAP3	1.70393	0.00511635
PLA2G15	1.70391	0.0105257
TSPO	1.7038	0.0172348
TMED3	1.70254	0.00843386
PLEC	1.7023	0.0026271
PACS2	1.70215	0.00436609
PKN3	1.70203	0.0128324
PLAT	1.70179	0.00642404
CAPG	1.70012	0.0413646
ARPC4	1.70012	0.00628818
NUDT22	1.70001	0.0177994
PRDX5	1.6999	0.00475775
CFAP410	1.69929	0.0336091
PSMD13	1.69881	0.00602252
XIRP1	1.69807	0.00716451
RCN3	1.69789	0.0211111
DCXR	1.6968	0.0246404
MRPL12	1.69601	0.00894044
NDUFB11	1.69601	0.00735078
CCDC28B	1.69495	0.0150163
FDX2	1.69474	0.0259689
MRPS24	1.69436	0.00790718
TXNDC17	1.69397	0.00854392
PSMC3	1.69051	0.00394261
C9orf16	1.69051	0.0248195
MRPS12	1.69049	0.020214
RABGGTA	1.6904	0.0295991
GPR153	1.69031	0.00573009
GSS	1.68968	0.0110464
BABAM2	1.68866	0.0217905
COX7A2	1.68863	0.00629635
TPM2	1.68855	0.00416346
TIMM10	1.6882	0.0229182
ROMO1	1.68694	0.00980802
MRPL38	1.68561	0.0133455
SELENOM	1.68546	0.013975
FABP3	1.68511	0.00866544
AP4M1	1.68503	0.0366503
PCBD1	1.68401	0.0332352
CDH15	1.68399	0.00467765
NDUFV1	1.68244	0.00769463
IDH3G	1.68235	0.0147993
TP53I3	1.68234	0.0143632
MYO1C	1.68205	0.00648346
CYB5R3	1.68188	0.00571503
SMDT1	1.68184	0.0150803
TALDO1	1.68179	0.00624055
HMGCL	1.68173	0.0341811
GCDH	1.68128	0.0274953
SCAMP3	1.68102	0.0100792
CUTA	1.68093	0.0102165
CRIP2	1.68092	0.00508228
RNASEK	1.67963	0.0165099
TMEM219	1.67948	0.0179838
MRPL28	1.67897	0.00919116
TEX264	1.67853	0.0258164
RAD23A	1.67694	0.00585599
ZDHHC16	1.67683	0.0229867
PLOD3	1.67682	0.0217438
LSM4	1.6765	0.00670975
TBC1D17	1.67513	0.020447
URM1	1.6751	0.0123098
FASTK	1.67502	0.0117512
REX1BD	1.67475	0.0228497
TNS1	1.67462	0.00653651
FLAD1	1.67461	0.0354132
DMAP1	1.67453	0.0259495
NDUFB2	1.67449	0.0154398
IDH2	1.67438	0.00561794
GPAA1	1.67411	0.0103354
CHMP6	1.67388	0.0233393
NSDHL	1.6734	0.0287109
PIN1	1.67328	0.00724728
NDRG2	1.67249	0.00785718
SCN4A	1.67167	0.00613405
MACROD1	1.67027	0.00949424
GAPDH	1.67001	0.00500462
ANTKMT	1.66982	0.0449839
NAPRT	1.66944	0.0130802
CLTB	1.66915	0.00750599
POLR1H	1.66894	0.0424834
TPGS1	1.66881	0.048256
GPR108	1.66872	0.0290894
STOML2	1.66811	0.00909172
SCAND1	1.66784	0.0166503
INF2	1.6676	0.00691254
IRF3	1.66617	0.0225253
ADAMTS7	1.66589	0.0118217
NNMT	1.66579	0.00818362
RNF5	1.66511	0.0188011
FIBP	1.66495	0.0153963
PDZD11	1.66486	0.0187384
MYL2	1.66473	0.0175311
CAPNS1	1.66467	0.00829274
CD63	1.66447	0.00508488
PACSIN3	1.66421	0.0210827
GPR137	1.66414	0.0346029
PIGU	1.66394	0.032774
APEH	1.66319	0.00980442
THOP1	1.66308	0.009338
PARK7	1.66304	0.00472179
PARVB	1.6629	0.0231374
CYC1	1.6613	0.00838844
NUDT2	1.66104	0.030265
GSTO1	1.65952	0.0274218
GPI	1.65899	0.00713223
NT5C	1.65837	0.0324282
MYOG	1.65813	0.00421084
C19orf47	1.65745	0.0077494
OVCA2	1.65717	0.0483646
TMEM101	1.65613	0.0278759
NDUFA4	1.65601	0.00597034
BRF1	1.65588	0.0082244
ITGB1BP2	1.65566	0.0105111
PIH1D1	1.65559	0.0193553
HRAS	1.65539	0.0106878
BIN1	1.65446	0.00585658
TSPAN31	1.65414	0.0271927
COA4	1.65413	0.00682486
DIRAS1	1.65338	0.0323688
GMIP	1.65274	0.0397966
APRT	1.6527	0.0223156
NRSN2	1.65247	0.0381388
GSTT2B	1.65233	0.0384003
SHARPIN	1.65165	0.0210465
BCAM	1.65125	0.00611642
ST3GAL4	1.65117	0.0482551
SDR39U1	1.65106	0.0442934
NR1H2	1.6505	0.0182437
PMF1	1.64988	0.0230696
MPI	1.6485	0.0108241
PYCR3	1.64848	0.0397122
EMC6	1.64845	0.0248355
MRPL46	1.64788	0.0390695
GOT2	1.64716	0.00949427
NDUFB1	1.64691	0.0207519
MRPL41	1.64583	0.0135859
GFUS	1.64518	0.0215539
POLD4	1.6451	0.0301573
TRMT112	1.6448	0.00989773
PRADC1	1.64441	0.031603
MXRA7P1	1.64339	0.0370489
GADD45GIP1	1.64336	0.0134891
PPP1R3F	1.64332	0.0242022
MRPL37	1.64306	0.0135689
MRPL54	1.64103	0.0303103
DDX49	1.64094	0.0162172
PMM1	1.64049	0.0363289
FLVCR2	1.64033	0.0123634
ARF5	1.64016	0.0109787
HSD17B10	1.63942	0.00963955
POMGNT1	1.63791	0.0125656
UQCR11	1.63778	0.00878718
ECHS1	1.63765	0.010304
ARSA	1.63697	0.0329427
NDUFA7	1.63674	0.0244061
ISOC2	1.63667	0.0227466
CSDC2	1.63577	0.0127953
PSMC4	1.63573	0.00923749
ACADS	1.63481	0.0434273
MRPL53	1.63397	0.021956
MAP3K6	1.63381	0.0416243
MAPK3	1.63376	0.0473568
CIB1	1.63298	0.032162
MRPL55	1.63186	0.0426202
GALE	1.63185	0.0407731
ARFGAP2	1.63174	0.0126758
LPCAT4	1.63161	0.0120125
SLC7A7	1.63154	0.0236786
ERAL1	1.63105	0.0201227
SHISA4	1.63006	0.0195511
SKIV2L	1.62934	0.0162795
ATP5MD	1.62932	0.0143481
PSMD2	1.62919	0.0072578
ATP5MC3	1.62889	0.00978492
EXOSC5	1.6288	0.0356105
MED11	1.62873	0.0471159
ARRB2	1.62845	0.0290708
TTC4	1.62807	0.0327336
MPG	1.62805	0.0150179
PHKG2	1.62753	0.0406828
COASY	1.62733	0.0187819
USP5	1.62728	0.0117746
MTLN	1.62695	0.0452321
ETFB	1.62681	0.014443
TUFM	1.6267	0.00947199
ASPSCR1	1.62651	0.0416374
EEF2KMT	1.62596	0.0461229
APEX2	1.62593	0.0387506
MTFR1L	1.62578	0.0153898
TESK1	1.62572	0.0122668
INTS9	1.6253	0.0382634
HES6	1.62518	0.00770569
SFXN3	1.62449	0.0175113
MYL4	1.62435	0.00800113
FUCA1	1.62373	0.033689
DOK7	1.62363	0.00802612
TRPT1	1.62278	0.0310482
ADCK5	1.62258	0.0282359
AURKAIP1	1.62253	0.0152938
GMPR	1.62201	0.0236967
MDH2	1.62101	0.00995938
VSTM2L	1.6197	0.0281646
ACOT8	1.61952	0.0492693
COX14	1.61926	0.0391461
BAD	1.61812	0.0312156
LSS	1.61783	0.0145034
FAM234A	1.61771	0.019666
TEAD4	1.61757	0.00802501
GRHPR	1.61733	0.0109843
RITA1	1.61732	0.0416211
IFFO1	1.61712	0.00800742
TNIP1	1.61693	0.00862552
IFI6	1.61665	0.0146722
G6PC3	1.6164	0.0335759
PKN1	1.61639	0.0180431
PPP1R14B-AS1	1.61496	0.0476152
DDX56	1.61432	0.0187249
TMEM208	1.61373	0.0404131
MRPS28	1.61332	0.0264628
LRRC41	1.61332	0.0180076
CHCHD5	1.61331	0.0482578
COLQ	1.61295	0.0411324
ZNF668	1.61286	0.0142574
CIAO2B	1.61259	0.0116982
VPS37C	1.61237	0.0330405
SEPTIN9	1.61197	0.00754793
SCAMP2	1.61128	0.0171115
ECI1	1.61113	0.0400839
HSPBP1	1.61067	0.0358026
BMP8B	1.60891	0.0122072
KRT80	1.60881	0.0114364
WDR77	1.60879	0.0130516
MMS19	1.60862	0.0174464
TMEM106C	1.60833	0.024407
ABCD1	1.60822	0.023814
BID	1.60819	0.0369758
TUBB	1.60785	0.0100246
FERMT3	1.60766	0.0448636
SLC12A4	1.60744	0.00912931
TOMM6	1.60637	0.0239438
DESI1	1.60602	0.0363238
UNC93B1	1.60594	0.0426713
HTRA2	1.60541	0.0334093
NHP2	1.6044	0.0197248
SPG7	1.60416	0.0170689
CCDC106	1.60377	0.0446739
NDUFAF3	1.60376	0.0241132
CTSD	1.60347	0.0151808
PSENEN	1.60313	0.043337
TACO1	1.60273	0.0393618
ECH1	1.60273	0.0159944
NABP2	1.60233	0.0378125
SLC35A4	1.6023	0.0190131
APOBEC2	1.60225	0.0170744
FARSA	1.60196	0.0152593
ARAF	1.60145	0.0248715
ZC3HC1	1.59994	0.042689
MIF	1.59938	0.0124974
RPL3L	1.59934	0.044076
SEPTIN5	1.59907	0.0286796
MMP24OS	1.5988	0.0365837
CACNA1S	1.59865	0.0166227
CDK18	1.59846	0.0159938
PLXNB3	1.59838	0.0423144
SREBF2	1.59731	0.0115156
NELFE	1.59703	0.0165168
COPE	1.59693	0.0145367
NDUFS7	1.59623	0.0234035
VAC14	1.59621	0.0171978
ACSS2	1.59566	0.0308175
TIMM13	1.5954	0.0147943
BCKDHA	1.59536	0.0319293
VPS25	1.5951	0.029184
TUBG1	1.59481	0.021059
YIF1A	1.59428	0.0269891
PLXNA1	1.59414	0.00801294
A2M	1.59404	0.0294576
PLD3	1.59305	0.0147559
NAA10	1.59297	0.0155126
TSFM	1.59183	0.0398234
KLHDC3	1.59131	0.0148866
ATP6V1F	1.59127	0.032874
SLC4A2	1.59099	0.0196202
PTOV1	1.59087	0.0145047
ELOVL1	1.59063	0.036075
GSTP1	1.59062	0.0218786
DMPK	1.59038	0.0151095
LAMB2	1.5903	0.013308
NCKAP5L	1.59027	0.015991
SHD	1.5902	0.0186561
NAA38	1.59018	0.0284692
RNPEP	1.5894	0.0447597
EIF2B5	1.58885	0.0211596
FAM3A	1.58876	0.0485581
MRPL20	1.58876	0.0203081
MRPS18B	1.58874	0.0201971
RPS19BP1	1.58867	0.0282424
DCTN2	1.58856	0.0126442
RPS15	1.58735	0.0154889
MSC	1.5871	0.0384629
DGCR6L	1.58641	0.0372375
PET100	1.58568	0.0495584
SLC39A13	1.58565	0.0341454
EIF3I	1.58564	0.0138688
RTN2	1.58395	0.0183818
ANXA6	1.58385	0.0115827
MYOD1	1.58343	0.0127519
LMAN2L	1.58179	0.0495928
COX7C	1.58165	0.0143137
TEAD2	1.58131	0.0294199
NDUFA9	1.58062	0.020749
UXT	1.57938	0.0403041
MRPS11	1.5793	0.0246201
PCYT2	1.57855	0.0451929
PDLIM4	1.57759	0.0138704
COPZ1	1.57749	0.0203646
COLGALT1	1.57745	0.0199041
CLPP	1.57741	0.0345542
DOK3	1.57661	0.0436326
RPS26	1.5766	0.0149391
CHCHD1	1.57583	0.0432041
TUBA1B	1.57565	0.0119558
ATG2A	1.57562	0.0453706
CLIP3	1.57541	0.0369511
COX8A	1.57538	0.0171856
SYDE1	1.57535	0.0444968
TXNRD2	1.5749	0.0382959
AKR1A1	1.57454	0.0263633
ALKBH7	1.57448	0.0474089
RAB11FIP5	1.57422	0.0181579
BUD23	1.57372	0.0236838
VAT1	1.57327	0.0238143
DHX37	1.5731	0.0418425
AKT1S1	1.57251	0.0260851
ST8SIA2	1.57227	0.0177009
IPO4	1.57216	0.0307586
NUP93	1.57214	0.0189427
RNF181	1.57178	0.0279222
POLD2	1.57162	0.0180295
PAGR1	1.57147	0.0299718
CCDC124	1.57042	0.0175368
NDUFB7	1.57012	0.0185996
SSU72	1.56918	0.0230293
R3HDM4	1.56912	0.0439785
PFKL	1.56851	0.0212252
VPS51	1.56835	0.0285602
COG2	1.56829	0.025128
RPS19	1.56739	0.0184319
UBTD1	1.56708	0.0349439
SNPH	1.56627	0.0346302
AAMP	1.56597	0.0191819
UROD	1.56527	0.0253554
C1orf216	1.56452	0.0401593
COX5B	1.56436	0.0191099
CD99	1.56364	0.022061
TMEM214	1.563	0.0294191
VPS72	1.56252	0.0338236
KLC2	1.56252	0.0274687
CIAPIN1	1.56218	0.0302284
FOXRED1	1.56206	0.0455223
APBB1	1.56191	0.0374917
SYNPO	1.56183	0.0269709
CAVIN3	1.5617	0.0437492
LYPLA2	1.56145	0.0389306
PSMA6	1.56129	0.0167409
JTB	1.56121	0.0332216
TMED9	1.56099	0.0173386
UQCRQ	1.56091	0.0181971
C1orf198	1.56055	0.0175254
CCDC3	1.56044	0.020531
COPS9	1.55956	0.0386127
GNB2	1.55915	0.0233583
PSMD8	1.55882	0.0165549
ARMC6	1.55876	0.0327067
TBL3	1.55872	0.0293855
PUF60	1.55846	0.0149625
CSK	1.55845	0.0420099
RAB1B	1.55837	0.0173645
CHCHD2	1.55837	0.0170587
HDAC5	1.55755	0.024646
GUK1	1.55744	0.0265515
SPAG7	1.55699	0.0346192
LAMTOR1	1.55626	0.0243699
ACO2	1.55586	0.021507
CD151	1.55548	0.016713
MCRS1	1.55538	0.0254436
TCEA3	1.55537	0.0227407
PPP1R7	1.55518	0.0303083
NAPA	1.55458	0.0169117
FMNL1	1.55436	0.0174912
TSPAN9	1.55398	0.023785
COG4	1.5539	0.0258723
PLEKHA6	1.55387	0.0198016
PPP1R14B	1.55377	0.0147407
SERINC2	1.55331	0.0340811
RPL18	1.55288	0.0182784
POLDIP2	1.55266	0.0230728
ILK	1.55221	0.0261567
RGS3	1.55216	0.0332854
KLHL30	1.5521	0.0218415
RNF7	1.55173	0.0246588
BANF1	1.55158	0.0213966
DAD1	1.55152	0.0253395
TRAPPC1	1.55093	0.0314485
PRDX6	1.55024	0.0136985
COPS7A	1.54992	0.0230008
GRWD1	1.54986	0.0366447
CHMP2A	1.54978	0.0223109
SELENOW	1.54959	0.0300715
TMEM109	1.54953	0.0225356
AKR1B1	1.54924	0.0262422
TSR3	1.54924	0.0405487
TBCB	1.54916	0.021707
PSMD3	1.54904	0.0193531
TOMM22	1.54897	0.0264279
RPL9	1.54895	0.01663
MRPL17	1.54889	0.0353418
RPL37A	1.54879	0.0159242
FLOT2	1.54843	0.0287849
EXOC3	1.54818	0.0214609
SND1	1.54799	0.0251916
PREB	1.5479	0.0423584
L1CAM	1.54727	0.021587
OGDH	1.5469	0.02001
NDUFS6	1.54687	0.0274426
PRMT1	1.54626	0.0176198
IRAK1	1.54621	0.0271197
UBQLN4	1.54594	0.0260084
NSFL1C	1.54542	0.0216438
MED24	1.5453	0.0252145
PLEKHG5	1.54478	0.0214293
ARHGEF10L	1.54442	0.0302694
COX17	1.54426	0.0388104
CCT7	1.54362	0.0162516
IFRD2	1.54341	0.0269858
FKBP1A	1.54277	0.0188828
TAMALIN	1.5425	0.0297959
AP2S1	1.54246	0.0319187
ANAPC11	1.54221	0.0218225
BCAP31	1.54208	0.026466
PELP1	1.54205	0.0383335
AP2A1	1.54141	0.0268965
MAST2	1.54099	0.0242536
SGCA	1.54098	0.020674
COPS6	1.5405	0.0274125
PHB2	1.54019	0.0251518
UBA1	1.5401	0.0197892
CST3	1.54005	0.0314499
AFAP1L1	1.53911	0.0194067
PLP2	1.5386	0.0382126
RNASEH2C	1.53845	0.0456984
NME2	1.53793	0.020954
SERPINF1	1.53791	0.0169268
RPL9P8	1.53729	0.0237285
EIF5A	1.53659	0.0215089
FLII	1.5363	0.0224594
AMPD2	1.53603	0.0462769
NDUFS2	1.53566	0.0241485
CD81	1.53523	0.0223945
UROS	1.53522	0.035974
FLOT1	1.53519	0.0197202
MRPS16	1.53507	0.0281677
MAN1B1	1.53494	0.0366335
TIMM22	1.53421	0.0385054
COX6B1	1.53404	0.0238866
CCNDBP1	1.53378	0.0412586
DDX41	1.53366	0.0330693
MXRA7	1.53351	0.0222305
AHCY	1.53347	0.0227565
GPS1	1.53326	0.0263344
TXN2	1.53194	0.0325299
POLR2G	1.53185	0.0384445
RELA	1.53173	0.0356899
CDC42EP1	1.53098	0.0354245
OAZ1	1.53094	0.0234535
WSB2	1.53091	0.0231
ZNF358	1.53062	0.0420026
ATP5PD	1.53054	0.024284
RALY	1.53021	0.0219562
ERBB2	1.53019	0.0223747
CLIC1	1.52967	0.0319293
HSPB3	1.52894	0.0352001
ATG9A	1.52819	0.0369471
NOP10	1.52802	0.0303501
NSMCE1	1.52798	0.0283841
MYL1	1.52709	0.0223659
PRKAG1	1.52707	0.0354627
ANXA5	1.52688	0.021287
CLPTM1	1.52678	0.0275801
OTUB1	1.5265	0.037428
VCP	1.52637	0.0195254
ERCC1	1.52527	0.0349895
NOC2L	1.52511	0.0282628
COX6A1	1.52508	0.035122
NDUFAB1	1.52498	0.03089
TPI1	1.52451	0.0264108
MFSD2A	1.52394	0.034221
USP11	1.52385	0.0268521
P4HA2	1.52338	0.0218123
ATP6AP1	1.52299	0.0344084
SRPK3	1.52267	0.0250456
HIGD2A	1.52233	0.0473581
TCF25	1.52209	0.0279862
DDX54	1.52195	0.0333353
PRELID1	1.52131	0.0244614
SLC6A6	1.52051	0.0215212
DCAF11	1.52014	0.0374352
ERI3	1.52008	0.042127
HECTD3	1.51976	0.0381955
C1orf43	1.51907	0.0220977
FKBP4	1.51903	0.0285161
SRM	1.5189	0.046868
JSRP1	1.51875	0.0265999
HK1	1.51853	0.0303317
HAGH	1.5183	0.0348291
NDUFA13	1.51815	0.0263863
GIPC1	1.51769	0.0387891
FAM89B	1.51767	0.0475245
CSNK2B	1.51757	0.02991
SGTA	1.51717	0.0344747
FKBP8	1.51702	0.0260989
MLF2	1.517	0.0276865
TPM1	1.5166	0.0239397
ATP6V0B	1.51655	0.0355014
IPO13	1.51638	0.0479305
MRPS34	1.51634	0.0355027
ANXA11	1.51435	0.0264592
LMNA	1.51357	0.0204164
CHRNB1	1.51355	0.0229804
NDUFA11	1.51159	0.028601
OST4	1.51124	0.0313027
UBL5	1.51062	0.0302242
NFKBIB	1.50972	0.0498961
ZBTB47	1.50952	0.0326404
RPS6KB2	1.50921	0.0493564
TRIM72	1.50897	0.0241396
ZNRF1	1.50872	0.0380114
SMIM3	1.50843	0.0379154
HOMER3	1.50788	0.033276
CENPT	1.50783	0.0431757
SSR4	1.50725	0.0334034
TOM1	1.50654	0.0357061
CHRND	1.50589	0.026401
POR	1.50589	0.0344553
HRC	1.50584	0.0358343
POLR2E	1.50583	0.0315259
CLPTM1L	1.50572	0.0368782
BABAM1	1.50528	0.033089
ACTR1B	1.50507	0.040412
TMEM38A	1.50454	0.0364718
DYNLRB1	1.50445	0.0296403
UBB	1.50319	0.0236252
P2RX6	1.50285	0.0329134
TMEM14C	1.50222	0.0330806
VPS4A	1.50221	0.0414601
RBX1	1.50209	0.0430033
COMT	1.50201	0.0313062
ATP5F1D	1.50188	0.040561
HGS	1.50185	0.0333856
PSMC5	1.50165	0.0292287
CARHSP1	1.50154	0.032266
IGFBP7	1.50088	0.0436006
ELAC2	1.50064	0.041577
STUB1	1.49981	0.0382748
PIGT	1.49971	0.0373011
EFTUD2	1.49813	0.0300304
NKIRAS2	1.49664	0.041561
AUP1	1.49642	0.0396029
CD2BP2	1.49632	0.0400921
PTDSS2	1.49582	0.0329822
WDR46	1.49473	0.0476448
SMG5	1.49376	0.0334019
MLX	1.49357	0.0455331
VSIR	1.49348	0.0319119
STIM1	1.49124	0.0481626
NDUFB10	1.49123	0.0371846
GAS6	1.49117	0.0397473
WDR83OS	1.48843	0.0420343
SUN2	1.48763	0.0273183
STIP1	1.48647	0.0288626
PGK1	1.48621	0.0329268
EIF6	1.4857	0.0492684
TUBGCP2	1.48565	0.0427167
TNNT2	1.48483	0.0492186
UBXN6	1.48466	0.0418657
PHC2	1.48456	0.0404035
TRAF4	1.48439	0.0381778
TRAFD1	1.48346	0.0457043
GRINA	1.48326	0.0360049
COQ8A	1.48259	0.0491843
NDUFS5	1.48244	0.0335299
NDUFS3	1.48239	0.0495692
BLCAP	1.48234	0.0344254
TLN1	1.48219	0.0432493
TADA3	1.48094	0.0464649
PRMT5	1.48085	0.0387552
MAP2K2	1.48063	0.0482176
MRPS7	1.48016	0.0456054
UBC	1.47991	0.025002
HSPB1	1.47953	0.0260392
PROB1	1.47947	0.0433461
BCL2L1	1.47882	0.0460208
ENO1	1.47865	0.0492554
RPLP0	1.47831	0.0269677
SERPINB6	1.47803	0.0437892
SNX21	1.47798	0.0483406
CFL1	1.47767	0.0333134
S100A11	1.47744	0.0416205
RAB15	1.47666	0.0379639
OXA1L	1.47639	0.0410544
MAGED2	1.47556	0.0318519
ATP5MC2	1.47534	0.0336796
DHX30	1.47489	0.0480729
MAP7D1	1.47293	0.0375631
NCAM1	1.47242	0.0328149
CCND1	1.47107	0.0282336
ATIC	1.47049	0.0492702
UBXN1	1.46995	0.0460063
FAU	1.46801	0.041561
RPS2P5	1.46768	0.0481973
PINK1	1.46715	0.0447871
SUPT5H	1.46576	0.0365588
IDH3B	1.46533	0.0496599
CCT3	1.46446	0.0358802
NDUFC2	1.46407	0.0432782
RIC8A	1.46326	0.0475854
EHD2	1.46271	0.0455267
SGSM3	1.46249	0.0449148
PSMB1	1.46191	0.0442432
STAC3	1.4617	0.0388938
RPLP1	1.46078	0.0343472
MTCH1	1.46015	0.0496378
HSPA8	1.45903	0.0325126
RPL35	1.45903	0.0395855
RPL12	1.45837	0.0329867
DBNL	1.45775	0.0464497
SLC25A3	1.45694	0.040282
RPS10	1.45504	0.0415483
MRC2	1.45504	0.0483287
EDC4	1.45432	0.0411338
SLC44A2	1.45386	0.0480055
EEF1G	1.45258	0.0346112
RAPGEF1	1.45229	0.0453852
PLXNB1	1.45101	0.0457828
RTF2	1.45036	0.048178
DDB1	1.4503	0.0465657
TUBB6	1.44945	0.0426262
YKT6	1.44891	0.0423582
ATP5F1B	1.44878	0.045529
NUTF2	1.4486	0.0495934
PLXNB2	1.4472	0.0404772
RPL18A	1.44712	0.0442742
RPS11	1.4456	0.0421402
ADSL	1.44436	0.0491751
DCTN1	1.44185	0.0447296
SNHG29	1.43969	0.0453567
TNNT1	1.43964	0.03959
EDF1	1.43657	0.0471021
FADS3	1.43496	0.0469593
TNNT3	1.43329	0.0476146
COX4I1	1.43112	0.0491597
RPL27A	1.4303	0.0476891
RPL27	1.42796	0.0449809
ARHGEF2	1.42415	0.0499996
PTPN14	-1.45693	0.048667
SOD2	-1.45721	0.0492963
ND6	-1.46251	0.0457381
STC2	-1.46379	0.0452628
RSL1D1	-1.47614	0.0371325
SMARCC1	-1.47777	0.0412203
FBN1	-1.48017	0.0436936
MYLK	-1.48268	0.0472768
DYRK2	-1.48576	0.049681
C6orf62	-1.48672	0.0359916
HSPD1	-1.4911	0.0466186
BPNT2	-1.49129	0.047694
HMGN1	-1.49444	0.0462717
ZFAND5	-1.50958	0.0298513
SON	-1.50964	0.032145
LSM14A	-1.51	0.0487995
FSTL1	-1.51092	0.0290103
FRMD6	-1.5123	0.0361984
G3BP2	-1.51306	0.0357775
SRSF6	-1.51517	0.0280821
PICALM	-1.51689	0.0429722
SYNCRIP	-1.51835	0.0400107
OIP5-AS1	-1.52326	0.0433819
ABL2	-1.5243	0.0315786
SSR1	-1.52463	0.0494011
DYRK1A	-1.52668	0.0322788
CBX5	-1.53314	0.0283039
NCOA1	-1.53517	0.037323
C16orf72	-1.53626	0.0400447
TMEM64	-1.54034	0.043531
THBS2	-1.54521	0.0479207
MOB1A	-1.54604	0.0435662
ABHD2	-1.54801	0.0299101
PPP6R3	-1.55009	0.0419545
CBFB	-1.55203	0.039378
ITCH	-1.5522	0.0347401
ZEB2	-1.55233	0.0405806
HSPA4	-1.55438	0.0421079
QKI	-1.55616	0.0266121
GNG12	-1.55738	0.0284878
CCDC80	-1.55808	0.0235746
FAT1	-1.56363	0.0207861
TCERG1	-1.56524	0.047838
COPB1	-1.56966	0.0288135
CCDC47	-1.57395	0.0479527
ANK2	-1.57468	0.045843
MTSS1	-1.57726	0.0355292
MED13L	-1.57741	0.0283343
EP300	-1.57815	0.0240501
KDM5A	-1.57863	0.0391469
NAA50	-1.58077	0.0465461
WDFY3	-1.5811	0.0436115
HMGB1	-1.58429	0.0221047
ITSN1	-1.58801	0.0456106
RMND5A	-1.58931	0.0287951
MIR100HG	-1.59032	0.0435792
KLF6	-1.59151	0.0224873
EFR3A	-1.59216	0.0456937
CDK12	-1.59256	0.030346
ASB5	-1.59334	0.0388078
BTBD1	-1.59335	0.033258
VMP1	-1.59341	0.0322023
CDK13	-1.59516	0.0396818
EGR1	-1.59531	0.0205921
KPNA3	-1.59569	0.0361209
PPTC7	-1.59685	0.0335891
TSNAX	-1.59919	0.0496738
HNRNPR	-1.60138	0.0334513
CRIM1	-1.60167	0.0183285
EIF1AX	-1.60335	0.0352039
CD109	-1.60383	0.0461082
PALM2AKAP2	-1.6076	0.0125503
TCEA1	-1.60778	0.0361445
EBF3	-1.61013	0.0279957
C18orf25	-1.61017	0.0376057
SAMD8	-1.61082	0.0482991
RCOR1	-1.6109	0.0376728
MEST	-1.61105	0.0443985
B3GALNT2	-1.61129	0.0382922
ASCC3	-1.61363	0.0430276
VASH2	-1.61524	0.0425756
C5orf24	-1.61605	0.0351379
BNIP3L	-1.61656	0.0405705
TSC22D2	-1.61658	0.0459102
PRC1	-1.61729	0.0429688
CLTC	-1.61762	0.0127756
AFF1	-1.61922	0.0416617
HNRNPU	-1.61923	0.00994207
SDCBP	-1.62094	0.0300482
NCL	-1.62229	0.0123779
ARGLU1	-1.62378	0.0293005
GPATCH8	-1.62431	0.0265067
NARS1	-1.62471	0.041781
ZSCAN29	-1.62473	0.0474037
ARHGEF12	-1.62475	0.0242132
MAP3K7	-1.62548	0.0385488
FLRT2	-1.62867	0.0241227
ANKRD17	-1.63089	0.0225828
ZMYND11	-1.63121	0.0239376
RNR2	-1.63205	0.00850761
ZNF664	-1.6329	0.0218873
MTMR9	-1.63312	0.0383625
AFDN	-1.6353	0.0398873
RBMS1	-1.63557	0.0210647
MIA3	-1.63559	0.0406083
SNTB2	-1.63615	0.0485167
EDEM1	-1.6373	0.0414216
SGK1	-1.63825	0.046912
ZNF532	-1.63884	0.0283202
CRK	-1.63922	0.0199239
NORAD	-1.63954	0.0165583
RELCH	-1.64224	0.0453861
CMTM6	-1.64225	0.0345245
FERMT2	-1.64235	0.0207117
NOG	-1.64338	0.0336098
LMNB1	-1.64472	0.0268561
BTBD3	-1.64546	0.0361352
NUCKS1	-1.64762	0.0151953
GOLM1	-1.64816	0.0218576
CUL2	-1.64874	0.0480951
CREG1	-1.64891	0.0114052
SMG1P3	-1.64896	0.0418827
SEPTIN11	-1.65076	0.017916
MIS12	-1.65197	0.0339446
LHFPL2	-1.65286	0.0193677
YME1L1	-1.65347	0.0247591
TACC1	-1.6556	0.00741356
HNRNPA3	-1.65637	0.016681
BICD1	-1.66053	0.0499139
FBXO11	-1.66175	0.0283512
GNL3	-1.66211	0.0326838
NCKAP1	-1.66408	0.0304221
SSPN	-1.66453	0.0448864
RAP1B	-1.6656	0.0282163
TMPO	-1.66588	0.0140462
NAB1	-1.66614	0.0313652
SPRED1	-1.66812	0.0345927
LANCL1	-1.66859	0.0266681
RAB5A	-1.66924	0.0423129
UBXN4	-1.66986	0.0274407
ERO1A	-1.67074	0.0316901
RUFY3	-1.67191	0.0398473
PDZK1	-1.67328	0.0456672
SPG11	-1.6747	0.0341817
UBXN2B	-1.67507	0.0421218
PURB	-1.67527	0.011326
UBE2W	-1.67829	0.0489418
WEE1	-1.67842	0.0330875
SPCS3	-1.67882	0.0307699
WSB1	-1.68014	0.0252757
SEL1L	-1.68046	0.0167178
SMIM14	-1.68092	0.0425718
DCBLD2	-1.68219	0.0213313
ASXL2	-1.68359	0.0332971
PPP1R3C	-1.68519	0.0288837
TMEM30A	-1.68561	0.0194747
PPP1CB	-1.68589	0.0487688
ZBTB25	-1.68658	0.0496309
WNK1	-1.6868	0.00637304
CTTNBP2NL	-1.68814	0.0238272
XPOT	-1.68873	0.0101245
AGO3	-1.69089	0.0425881
MLLT10	-1.69149	0.0407098
MTDH	-1.69238	0.0138479
CMTM4	-1.69249	0.029774
ZMYM4	-1.69259	0.0202764
GFRA1	-1.69335	0.00943084
RIC1	-1.69345	0.0292963
C1GALT1	-1.69409	0.0393464
GNAQ	-1.69417	0.0292047
RPS6KA3	-1.695	0.0378272
TOB2	-1.69529	0.0426378
ITGB1	-1.69647	0.0195134
RUNX2	-1.6965	0.0261065
PTP4A1	-1.69666	0.00995311
RAD21	-1.69699	0.0159882
PAPPA	-1.69705	0.0345992
NIPBL-DT	-1.69777	0.0427143
USP48	-1.69797	0.0411522
GGNBP2	-1.69978	0.025235
TBC1D12	-1.69989	0.0437083
TAF2	-1.70065	0.0326695
SUPT16H	-1.70233	0.00976313
ATP2B4	-1.70246	0.0252736
ADAMTS1	-1.70264	0.00979398
WAC	-1.70429	0.0129575
PLK2	-1.70786	0.0110217
TBC1D4	-1.70894	0.0343453
WDR11	-1.71102	0.0281165
ZNF407	-1.71107	0.0356159
FBXO33	-1.7113	0.0426672
NLK	-1.71142	0.0412436
AQR	-1.71211	0.0200646
KATNAL1	-1.71231	0.0451349
FASTKD1	-1.71284	0.0417858
GPAM	-1.71325	0.0472253
MINPP1	-1.7133	0.0434322
WWC2	-1.71389	0.0293109
RBMXL1	-1.71458	0.0390096
LRIG3	-1.71504	0.0491169
TRNL1	-1.71736	0.0283273
SWAP70	-1.71836	0.0212882
PPP2R3A	-1.71916	0.0309294
CAPN7	-1.71917	0.0478055
ZC3HAV1	-1.72078	0.018985
PRUNE2	-1.72123	0.0197233
FNDC3B	-1.7228	0.0172575
SIX4	-1.72641	0.0237245
RSL24D1	-1.7269	0.0137795
TCF12	-1.72696	0.0207778
FYTTD1	-1.72771	0.0134068
HERC1	-1.72877	0.0167727
XIAP	-1.72888	0.0250727
BMI1	-1.72892	0.0198134
SKP2	-1.72897	0.0140286
BDNF	-1.73085	0.0339824
PLS3	-1.73184	0.0287781
ZBTB8A	-1.73199	0.0468111
EOGT	-1.73222	0.0366249
SYNE1	-1.73248	0.0264986
ROBO1	-1.73307	0.0191368
KIAA0232	-1.73363	0.0140244
EXOC1	-1.73447	0.0375876
TTF1	-1.73465	0.0391801
BROX	-1.73502	0.0268894
CKAP5	-1.73518	0.00732682
SERINC1	-1.73584	0.0293841
CDKN2B	-1.73641	0.0291437
FAM13B	-1.73743	0.0407005
SLC39A6	-1.73749	0.0151966
SSB	-1.73867	0.0383576
CDK8	-1.73934	0.0418003
CRNKL1	-1.7398	0.0283928
ZSWIM6	-1.74014	0.0255601
PUM2	-1.74081	0.0148814
HS2ST1	-1.74144	0.0273515
MAPRE2	-1.74163	0.0250885
LEO1	-1.74164	0.0408911
ITIH4	-1.74344	0.0432589
HMGB1P6	-1.74389	0.0226553
IPO7	-1.74447	0.0211642
ZBTB44	-1.74472	0.0326235
STT3B	-1.746	0.0155042
DDX3X	-1.74785	0.0138505
SLC25A24	-1.74824	0.0294247
PAPOLA	-1.75138	0.0214374
PARG	-1.75172	0.0256905
OXCT1	-1.75471	0.0241344
AEBP2	-1.75535	0.0449268
DDX10	-1.75568	0.0267945
MCM10	-1.75581	0.0452573
CEP44	-1.75669	0.0394454
TBCK	-1.75727	0.0350307
DOCK9	-1.75896	0.0212406
JADE1	-1.75934	0.0143853
FNIP2	-1.75975	0.0170427
DLC1	-1.75986	0.021346
ZNF562	-1.76006	0.0202581
ZNF558	-1.7604	0.0250989
CYP1B1	-1.76057	0.0370201
ERCC6	-1.76237	0.0378905
PLEKHA1	-1.76332	0.0404785
PTPN12	-1.76393	0.0203197
MSL2	-1.76394	0.026748
ETS1	-1.76508	0.015316
RSRC2	-1.76522	0.0274944
UBA5	-1.76548	0.0469489
ZBED5	-1.76617	0.0304845
HDAC2	-1.76624	0.0133972
CCNJ	-1.76769	0.0335828
PLEKHA5	-1.76811	0.0464026
BMP2K	-1.76812	0.0358443
ZNF286A	-1.76816	0.0407914
TAF1	-1.76892	0.0239626
PPP4R3A	-1.76933	0.0108143
FAM199X	-1.77004	0.0290926
FAM8A1	-1.7707	0.0356181
SS18	-1.77122	0.017019
CERS6	-1.77194	0.0107782
CPD	-1.77197	0.0341907
SS18L1	-1.77199	0.0164369
DDX58	-1.77249	0.0333802
PAG1	-1.77277	0.0313033
PTEN	-1.77336	0.016848
ZNF608	-1.77347	0.0155247
KLHL8	-1.77383	0.0408772
PJA2	-1.77579	0.0458157
SH3D19	-1.7761	0.0233343
COG3	-1.77611	0.0180942
NET1	-1.77686	0.0141836
FAM198B-AS1	-1.77704	0.0439292
STXBP5	-1.77765	0.0488111
BAG5	-1.77816	0.0174197
APPL1	-1.77829	0.0295363
FRY	-1.77857	0.0166745
SGMS2	-1.77952	0.0403644
STRN	-1.78078	0.0180911
ATG14	-1.7808	0.0126541
H2BC21	-1.78137	0.034637
COL8A1	-1.78235	0.0199192
KDM6A	-1.78256	0.015484
ATXN7	-1.78303	0.0306867
OSBPL11	-1.78382	0.0315668
HNRNPH2	-1.78396	0.0242246
CHD7	-1.785	0.0445242
EBLN3P	-1.78527	0.0167654
ZXDB	-1.78616	0.0279526
DZIP1	-1.78761	0.0192332
PRKAA1	-1.7878	0.0261257
SLC25A30	-1.7902	0.0330725
DENND5B	-1.79035	0.0240081
CDH2	-1.79079	0.0179131
ADGRL3	-1.79172	0.0498695
ATL2	-1.79249	0.0194252
FAM107B	-1.7927	0.0185159
ATP6V1C1	-1.79273	0.0167816
RNF168	-1.79279	0.0306407
SNAPC1	-1.79281	0.0327208
EGFR	-1.79397	0.0154225
CEP63	-1.79543	0.0410153
ELF1	-1.79666	0.0156434
ZCCHC7	-1.79743	0.0345036
MZT1	-1.79802	0.0262592
RNF38	-1.79906	0.0154467
XPO1	-1.79933	0.00858561
PLEKHG3	-1.79964	0.040464
UBE2Q2	-1.79993	0.0283331
TMEM87B	-1.80029	0.0396744
TBX18	-1.80055	0.0332651
SH3BGRL	-1.80061	0.0273676
ZNF211	-1.80086	0.0304708
ZNF268	-1.80108	0.0393779
HMGB3	-1.80121	0.0132875
PKD2	-1.80179	0.010027
NR3C1	-1.80354	0.00603658
CGGBP1	-1.80401	0.0200276
ARNTL2	-1.80412	0.0261909
DNM1L	-1.80485	0.0304682
RABGAP1L	-1.80513	0.0408378
PTPN11	-1.80546	0.0239653
RSBN1	-1.80617	0.027427
CDK17	-1.8063	0.0165744
UGCG	-1.80637	0.00197362
USP33	-1.80742	0.010044
NR2F1	-1.80756	0.0437303
RAB3GAP2	-1.80809	0.0296998
DCLRE1C	-1.80842	0.0428407
CALM2	-1.80871	0.00597541
YTHDF3	-1.80872	0.00724003
KAT6A	-1.80884	0.0119043
MFSD6	-1.80927	0.0281025
FKTN	-1.80937	0.0427611
PIK3R3	-1.81017	0.0123311
API5	-1.81021	0.00774838
TXNDC16	-1.81182	0.0326164
DNAL1	-1.81267	0.014544
PURA	-1.81338	0.0173036
TNFRSF19	-1.81427	0.0112068
NT5DC3	-1.81562	0.0399418
ITPR1	-1.81649	0.0436399
ZNF217	-1.81656	0.0106813
GPD2	-1.81668	0.0233878
LARP4	-1.8176	0.0350962
QTRT2	-1.81765	0.0332772
CSE1L	-1.81806	0.0405727
KIAA0586	-1.81888	0.0287362
FIGNL1	-1.81908	0.038737
SHCBP1	-1.8198	0.0168284
STK4	-1.82009	0.0150653
HERC4	-1.82037	0.0200987
SLFN12	-1.82113	0.0345714
ANKRD11	-1.82235	0.00279676
GPATCH11	-1.82321	0.0216954
ZNF652	-1.82331	0.0207232
BZW1P2	-1.82365	0.0362642
DPY19L4	-1.82503	0.0376579
ZMIZ1	-1.82598	0.0147221
RBPJ	-1.82674	0.0114651
ABCE1	-1.82706	0.0112293
EPRS1	-1.82745	0.00718652
MYO5A	-1.82756	0.0226131
NF1	-1.82805	0.014761
RFXAP	-1.82851	0.0429578
SMAD5	-1.82871	0.0120446
HMGB2	-1.82937	0.00871905
EIF2AK2	-1.83174	0.0201332
VEZF1	-1.83248	0.00678411
SASH1	-1.833	0.0107432
ASPH	-1.83449	0.00715938
PHLPP2	-1.83458	0.0157969
SH3BGRL2	-1.83481	0.0226027
BNC1	-1.83495	0.045402
ZKSCAN2	-1.83515	0.0345174
ERI2	-1.83636	0.0423165
ATF2	-1.83739	0.0461693
CEBPB	-1.83805	0.0381615
KDM3A	-1.83972	0.00955676
BZW1	-1.8406	0.0112644
PNPLA8	-1.84144	0.0418999
TRIM24	-1.8423	0.0354167
DZIP3	-1.84269	0.0453752
ADAM12	-1.84276	0.00524784
TBL1XR1	-1.84336	0.0302559
ZNF776	-1.84384	0.0143544
GAB1	-1.84429	0.018528
TEAD1	-1.84477	0.0100012
ZBTB24	-1.84528	0.0186938
ZNF791	-1.84584	0.0130652
WWP1	-1.84604	0.0392146
PGM2	-1.84613	0.0337456
CD274	-1.84645	0.031357
NUP50	-1.8465	0.0110518
BIRC2	-1.84732	0.0478688
GPATCH2L	-1.84774	0.010675
TM9SF3	-1.84825	0.0180574
SESTD1	-1.8492	0.0300368
MPP5	-1.85096	0.0144631
SCG2	-1.85127	0.0120349
MYH10	-1.85181	0.00973653
MACF1	-1.85249	0.0278251
FAM133B	-1.85322	0.0237089
BLOC1S6	-1.85362	0.0148688
MSANTD4	-1.85413	0.0425556
ULBP3	-1.85477	0.0424587
MEIS2	-1.85493	0.0411167
PAWR	-1.85518	0.0327915
PBRM1	-1.85677	0.0213064
ACER3	-1.85697	0.0376173
KCNB1	-1.85708	0.00893097
FAM160B1	-1.85718	0.0149107
CCDC77	-1.85738	0.037721
RBM26	-1.85764	0.0136603
FZD6	-1.85808	0.0254075
DNAJB9	-1.85831	0.0198126
ANXA1	-1.85854	0.0262569
DDX46	-1.85913	0.0365171
SDAD1	-1.85945	0.00900372
CCAR1	-1.86038	0.0131895
SOCS5	-1.86169	0.0177849
KLF9	-1.86169	0.00927735
PNRC2	-1.86204	0.0164246
GNA13	-1.86313	0.00882602
GOLGA8B	-1.86326	0.0346871
NCOA2	-1.86421	0.0249313
ZNF223	-1.86542	0.0454948
MAP3K4	-1.86583	0.0088421
ZNF436	-1.86793	0.0158777
TOB1	-1.86831	0.00953494
CCDC141	-1.86867	0.027613
FBXL20	-1.86894	0.0242342
KLHL23	-1.869	0.0168197
GNG2	-1.87028	0.0197016
ACSL4	-1.87069	0.0309121
TP53INP1	-1.87106	0.00542423
PWWP2A	-1.87115	0.01892
TMEM260	-1.87147	0.0289898
MEX3B	-1.87214	0.024282
AGGF1	-1.87225	0.0212695
IFIT5	-1.87283	0.0275277
WNT5A	-1.87411	0.0127093
BMPR2	-1.87424	0.0112677
OTUD1	-1.87465	0.0122374
CAND1	-1.87602	0.00556127
PTBP3	-1.87662	0.00642086
IREB2	-1.87685	0.0103745
GALNT7	-1.87712	0.0124629
DIPK2A	-1.87937	0.0170504
MEDAG	-1.87979	0.0413462
CDYL2	-1.87993	0.0313225
ANKRD18B	-1.88006	0.0342104
SCAI	-1.88198	0.042935
CILK1	-1.88212	0.0119253
ZC3H11A	-1.88239	0.0127991
DENND2C	-1.88248	0.0307924
THAP12	-1.88315	0.0109308
ZNF197	-1.88341	0.0444851
CPEB2	-1.88345	0.00444941
CNOT6	-1.88346	0.0100347
SLC30A9	-1.88443	0.0353529
RNF13	-1.88514	0.0242183
SMIM13	-1.88717	0.0255565
MAP7D3	-1.88738	0.0165074
HECA	-1.88864	0.0214872
PHF6	-1.88942	0.0152455
RAB3IP	-1.89016	0.0450695
RFC1	-1.89029	0.0167043
KRAS	-1.89242	0.017572
ZNF365	-1.89266	0.04908
E2F8	-1.89389	0.0293012
LPCAT2	-1.89441	0.0303064
UHRF1BP1L	-1.89545	0.0291138
ZBED3	-1.89596	0.0325801
ITPRID2	-1.89598	0.00895657
ZBTB26	-1.89609	0.0285286
CHD6	-1.89653	0.0118198
NUP54	-1.89654	0.0158024
MAGI1	-1.89742	0.0163606
FEM1C	-1.89754	0.00867812
POLI	-1.89801	0.0486734
RALGAPA1	-1.89865	0.0358377
TRNE	-1.89894	0.0406469
CCNL1	-1.8991	0.0127779
GNAI3	-1.90011	0.0122984
GNAI1	-1.90222	0.0233492
GPCPD1	-1.90304	0.0275522
TRERF1	-1.90385	0.0327665
CDCA2	-1.90398	0.0188883
PHTF2	-1.90403	0.0263614
ALG10B	-1.90482	0.0258768
FGD4	-1.90588	0.0435157
RBM15	-1.90598	0.0178431
MAP3K20	-1.9065	0.0165122
RPL23AP53	-1.90667	0.0205479
MSH2	-1.90755	0.0341883
SYTL2	-1.90768	0.00262887
ZNF331	-1.90875	0.0228604
EPS8	-1.90902	0.00161559
TTC21B	-1.90905	0.0132175
GMCL1	-1.90961	0.0132821
ZBTB39	-1.90993	0.0407989
ZKSCAN1	-1.91014	0.0096099
PPP4R3B	-1.91098	0.00834997
RABEP1	-1.91117	0.0206353
BUB1	-1.91124	0.0112458
LTV1	-1.91222	0.0329514
EIF5	-1.91223	0.0056868
ZNF704	-1.913	0.0317861
COL25A1	-1.91309	0.0242025
CEP192	-1.91419	0.017187
PRKACB	-1.91522	0.0483198
RRM2B	-1.91523	0.0375217
VCPKMT	-1.91687	0.0229798
ZNF367	-1.91782	0.0192397
NUDT21	-1.91824	0.004646
PHF20L1	-1.91835	0.0394375
ANK3	-1.91866	0.0206827
SGO1	-1.92008	0.0351354
C12orf4	-1.92064	0.0201316
WDFY1	-1.92175	0.0187156
ZNF521	-1.9221	0.00729775
BCAT1	-1.92316	0.0190215
TWSG1	-1.92361	0.00644009
POC1B	-1.92391	0.0378366
KIF2A	-1.92392	0.019668
PIAS1	-1.92471	0.0165794
MON2	-1.92519	0.0152437
SMURF2	-1.92553	0.00667215
ZNF304	-1.92582	0.0146392
MID1	-1.92663	0.00787994
ZNF557	-1.927	0.0324809
PPAT	-1.92713	0.0224541
CMTR2	-1.92739	0.0251041
SLC8A1	-1.92768	0.0171216
AHR	-1.92804	0.00243946
PPM1D	-1.92938	0.0161897
FAM72C	-1.92964	0.04899
LNPEP	-1.92983	0.0151709
CCDC59	-1.93067	0.0259653
TRPC1	-1.93083	0.0321547
STS	-1.93109	0.0149232
CERT1	-1.93172	0.0124806
TMEM167A	-1.93183	0.0139021
C6orf120	-1.9323	0.0158794
ZFHX3	-1.93412	0.00861041
PCGF5	-1.93421	0.0366331
BUB1B	-1.93442	0.010975
IGFBP5	-1.93626	0.00316114
EGR3	-1.9365	0.0253413
NUSAP1	-1.93748	0.00572512
NEK7	-1.93805	0.0441149
PI4K2B	-1.93848	0.0255032
ARHGAP21	-1.93887	0.0116241
RP2	-1.93887	0.0119305
ETV3	-1.93916	0.0126444
ARSK	-1.93924	0.0291901
PMS1	-1.9395	0.0490771
ZNF320	-1.93952	0.0175809
ADAM10	-1.93968	0.0244174
PRPF18	-1.94006	0.0391045
PPL	-1.94017	0.00450573
SF3B1	-1.94063	0.0130271
INTS2	-1.9412	0.0302831
UBR5	-1.94153	0.00492486
SNX13	-1.94217	0.0405364
SNRK	-1.94286	0.0124627
VPS13B	-1.94307	0.0252135
LRIF1	-1.94325	0.00770811
HERC2P2	-1.94342	0.0181995
SCLT1	-1.94399	0.0361307
IGF2	-1.94408	0.00152999
BBS10	-1.94426	0.0265739
HELZ	-1.94468	0.0193803
LOC101928841	-1.94491	0.0383035
GTF2A1	-1.94566	0.0108688
ZMYND8	-1.94589	0.00811788
ZNF227	-1.94665	0.0250526
SACM1L	-1.94667	0.0147952
PUS10	-1.94753	0.0342241
DDX18	-1.94839	0.00597201
PLEKHA8	-1.94874	0.0123604
HIPK3	-1.94884	0.00627435
RPL17-C18orf32	-1.94889	0.00584412
ACBD3	-1.94889	0.00970014
CHUK	-1.94993	0.0184929
B3GNT2	-1.95035	0.0327687
TMOD3	-1.95232	0.00849081
ZNF606	-1.95263	0.0227422
RIOK2	-1.95495	0.0497003
DHX36	-1.95564	0.0299574
ERCC6L2	-1.95721	0.0283503
TLCD4	-1.95773	0.045893
USO1	-1.95809	0.0247917
PLPP6	-1.95984	0.0416935
PDP1	-1.96024	0.00696262
RBM7	-1.96028	0.0127313
HSP90AA1	-1.96059	0.00617542
ZC3H15	-1.96175	0.0480072
AFF4	-1.96269	0.00207187
DNAJC10	-1.96288	0.0298279
RAP2A	-1.96297	0.0132053
MKLN1	-1.9631	0.0180327
USP25	-1.96324	0.0179831
ZNF417	-1.96328	0.0179067
LINC02246	-1.96381	0.0255111
NCOA7	-1.96522	0.012907
USPL1	-1.9653	0.0140689
USP49	-1.96558	0.0277416
GAN	-1.96853	0.0296266
BCOR	-1.96907	0.0134192
MBLAC2	-1.96979	0.030766
DDI2	-1.97099	0.00608791
MATR3	-1.97281	0.00715101
NFIA-AS2	-1.97294	0.046871
PDZD8	-1.97309	0.00763286
ZNF559	-1.97324	0.0253869
CTR9	-1.97363	0.00729665
MPP7	-1.97676	0.010429
DDX21	-1.97715	0.00184786
CLDN12	-1.97844	0.0315934
SRSF11	-1.97848	0.00529561
SEMA3C	-1.97862	0.0284953
BMS1P4-AGAP5	-1.97874	0.0207241
OTUD4	-1.9788	0.0047828
SEPSECS	-1.97933	0.0339978
FBXO30	-1.97945	0.00654578
ZNF585A	-1.97971	0.0178123
ZDHHC20	-1.98101	0.0191365
EIF2AK3	-1.98123	0.011772
FLJ46875	-1.98127	0.0473036
TJP1	-1.98157	0.00219927
STYX	-1.98176	0.0174405
LOC107984006	-1.98206	0.0436166
PDCD4	-1.98212	0.0141531
PDS5B	-1.98282	0.0258271
SPTLC3	-1.98339	0.0381477
TNPO1	-1.98347	0.0021006
CEP128	-1.98353	0.0269809
DOCK7	-1.98406	0.0165151
CLMP	-1.98503	0.00921978
DNAJC3	-1.98511	0.00451882
PEAK1	-1.9856	0.00387273
MBOAT2	-1.98572	0.0102479
TOP1	-1.98595	0.00159568
SHOC2	-1.98659	0.0237771
KLHL4	-1.98672	0.0118319
EFEMP1	-1.98689	0.018724
BORA	-1.98699	0.0417115
BMT2	-1.98751	0.0275131
SCML1	-1.98809	0.0218925
ZC3H12A	-1.98892	0.0366679
ERAP2	-1.98894	0.0207383
FGF9	-1.98932	0.0440454
CDKN2AIP	-1.98991	0.00952241
ING1	-1.98995	0.0185171
FGD6	-1.99007	0.0477101
GLIPR1	-1.99038	0.00436919
GTPBP10	-1.99128	0.0345368
ZNF627	-1.99265	0.0137182
APOL6	-1.99327	0.00861023
DPY19L3	-1.99391	0.0168517
GNPTAB	-1.99407	0.00828649
CEP57	-1.99411	0.0199045
SYNJ1	-1.9943	0.0191811
LRPPRC	-1.9944	0.00264075
DENND4C	-1.99484	0.0180647
ZC3H6	-1.99497	0.0383754
KIZ	-1.9957	0.0183795
COL12A1	-1.9958	0.00136996
SCYL2	-1.99653	0.0497385
SLC7A5P2	-1.99662	0.0327111
STON2	-1.99718	0.014233
NAMPT	-1.99721	0.0135345
SP4	-1.99739	0.0402268
PLD5	-1.99778	0.027799
TFAM	-1.99805	0.00994273
MAML2	-1.99817	0.0301827
COG6	-1.9986	0.0275093
CACNA2D1	-2.00003	0.032469
ELK4	-2.00003	0.0320357
KIDINS220	-2.00066	0.00653111
LARP1B	-2.00068	0.0106578
SLC38A2	-2.00204	0.00149416
PTPRG	-2.00231	0.00205127
LINC00472	-2.00265	0.00829639
FAM126A	-2.00292	0.00313205
ZFP30	-2.00313	0.0247452
RAB27A	-2.00342	0.0350639
SPEN	-2.00383	0.00156349
RLIM	-2.00391	0.0124842
NR2C1	-2.00436	0.0101854
EDIL3	-2.00438	0.00190194
DUSP5	-2.00485	0.0418315
CARF	-2.0049	0.0391106
FNBP4	-2.00502	0.00306283
TMED5	-2.00552	0.00991027
ITGA4	-2.0059	0.0120811
ATR	-2.00734	0.0490808
RB1	-2.00756	0.0106184
MGA	-2.00875	0.00997657
PRKCI	-2.00943	0.0111322
MAPK6	-2.00973	0.0146002
EDRF1	-2.00993	0.00869466
OGA	-2.01025	0.00147317
JUNB	-2.01038	0.0234671
PANK3	-2.01074	0.00652509
SLC36A4	-2.01078	0.0209723
SOS1	-2.0109	0.0111948
ZNF281	-2.01226	0.00653267
DPP4	-2.01272	0.0166387
ARHGAP28	-2.01329	0.0287559
ZNF800	-2.01422	0.00815972
PHF14	-2.01454	0.0102007
ZKSCAN8	-2.01463	0.00590353
KMT2A	-2.0149	0.00270714
CASP3	-2.01533	0.00393119
GDNF	-2.01556	0.0111588
PHC3	-2.01578	0.0285019
FILIP1	-2.01595	0.0413789
EPC2	-2.01654	0.0107262
CCDC136	-2.01723	0.0269502
ENPP1	-2.01814	0.00672672
BRCC3	-2.01825	0.0151324
PER3	-2.01845	0.00825849
FAM111A	-2.01881	0.0141229
PAN3	-2.02015	0.0231803
ANKRD50	-2.02066	0.0296456
TPBG	-2.02157	0.0472139
TOPORS	-2.02166	0.00533863
UHMK1	-2.02255	0.00243842
CAMK1D	-2.02277	0.0269286
EDNRA	-2.02314	0.0128471
FMN1	-2.02358	0.0116206
CDK19	-2.02408	0.00485586
ZNF510	-2.02466	0.00495615
ZNF131	-2.02468	0.00872183
RDX	-2.02475	0.00652773
EPB41L2	-2.02482	0.00282352
WDR89	-2.02561	0.0225805
ARL6IP1	-2.02567	0.00111952
ZNF195	-2.02642	0.0222675
CCSER2	-2.02653	0.0116165
TOPBP1	-2.02707	0.0107746
WNT2B	-2.02834	0.0240655
HAPLN3	-2.02843	0.0409629
MAD2L1	-2.02845	0.00979409
NOC3L	-2.0286	0.0212046
MCM8	-2.02861	0.0203996
FEM1B	-2.02865	0.000791762
TSPYL2	-2.02878	0.0154907
GNB4	-2.02903	0.00917028
ZNF433	-2.03077	0.0432727
COL19A1	-2.03165	0.0381541
ZBTB37	-2.03182	0.0308438
RAB23	-2.03267	0.0113861
NFIB	-2.03321	0.0154703
EIF3A	-2.03338	0.0058397
LATS1	-2.0334	0.0126673
WAPL	-2.03353	0.00729412
UBR3	-2.0338	0.0211744
DNA2	-2.03405	0.0210852
CCDC88A	-2.03427	0.0212855
ARHGAP18	-2.03598	0.00949158
EPHA5	-2.03638	0.0235751
SCAMP1	-2.0365	0.0196214
SLF2	-2.0367	0.0102878
CCNT1	-2.03732	0.00248927
GOLGA8A	-2.03842	0.0166536
POU2F1	-2.03849	0.0111767
ARID2	-2.03858	0.0140333
ZNF461	-2.03902	0.0135628
ALG11	-2.03944	0.00757404
MYNN	-2.03971	0.0300489
TMEM106B	-2.04043	0.0215643
CLEC2B	-2.04163	0.0119742
ATG2B	-2.04179	0.00650327
HAUS3	-2.04356	0.00954836
FGF2	-2.04383	0.027809
NAA15	-2.04415	0.0154996
HIVEP2	-2.04566	0.00123738
DNAJB4	-2.0462	0.0166318
LIMA1	-2.0471	0.000200065
UAP1	-2.04746	0.00615788
FCHO2	-2.04854	0.0263917
TCF7	-2.04888	0.0308088
MED13	-2.04896	0.00773919
COL11A1	-2.0497	0.0198539
MTREX	-2.04996	0.0247416
USP6	-2.0504	0.0487026
JRKL	-2.05128	0.027119
TUBD1	-2.05129	0.0223103
CENPK	-2.0514	0.0491303
FBXO5	-2.05145	0.017197
UTP23	-2.05292	0.0156711
CD164	-2.0531	0.00285245
LGALS8	-2.05398	0.0135126
RPAP2	-2.0545	0.0114194
ZNF354A	-2.05525	0.0292153
DCUN1D1	-2.0554	0.0341813
ZNF184	-2.0558	0.010799
ZNF611	-2.05601	0.0265885
LIN7C	-2.05767	0.0194572
EGR2	-2.05826	0.039452
SOX13	-2.0585	0.0298791
RAB11FIP2	-2.05863	0.0209075
SLC7A2	-2.05882	0.00788651
TUT4	-2.05896	0.00811799
MIER1	-2.0593	0.0154308
CLK1	-2.05974	0.0315955
OFD1	-2.05976	0.0130642
ZNF230	-2.05977	0.0245649
PAPOLG	-2.05999	0.013379
GOPC	-2.06035	0.0123802
TMED7	-2.06082	0.00464943
PDE8A	-2.06153	0.0135528
TMEM123	-2.06333	0.0124307
ARHGAP42	-2.06342	0.0122199
WDR35	-2.06365	0.0281943
RNF138	-2.06371	0.026755
RAB3B	-2.06375	0.0331408
ZNF766	-2.06437	0.0239077
TRIM33	-2.06562	0.013193
CDC5L	-2.06575	0.00242379
DNAJC27	-2.06599	0.0247533
ACTG1P20	-2.06633	0.0479069
LPGAT1	-2.06653	0.00683466
PPP4R2	-2.06712	0.00503993
ZNF451	-2.06797	0.0110925
KNTC1	-2.06862	0.0331012
HOOK3	-2.06878	0.0108581
PRPF38B	-2.06906	0.00552638
EDEM3	-2.06907	0.0348943
ZNF100	-2.07023	0.0430574
ZZZ3	-2.0704	0.0468519
CDC42BPA	-2.07089	0.0143346
C2CD5	-2.07091	0.0264117
DDX60L	-2.07143	0.0171158
YTHDC2	-2.07173	0.0421367
FZD3	-2.07214	0.0292168
PNRC2P1	-2.07315	0.0408601
PKN2	-2.07419	0.0173179
PRKD3	-2.07566	0.00453184
HIF1A	-2.07583	0.00565339
HECTD1	-2.07796	0.0122092
PUM3	-2.07826	0.0340522
TBC1D9	-2.07831	0.00174635
TBC1D15	-2.07839	0.0149714
HSPA4L	-2.07859	0.0127519
ZDHHC17	-2.07882	0.0461781
ZNF613	-2.07921	0.0298419
SPATA13	-2.08012	0.0212834
GPATCH2	-2.08065	0.0114892
TCP11L2	-2.0812	0.00823008
NRG1	-2.08194	0.0105635
ASH1L	-2.08205	0.00819034
GLS	-2.08229	0.00443092
USP37	-2.08238	0.00504015
TRND	-2.08375	0.0313923
TUG1	-2.08449	0.00312785
CDKN3	-2.08537	0.013968
SMARCA5	-2.08595	0.0125849
LIN54	-2.0865	0.00491202
ZFHX4	-2.08657	0.00441417
KLHDC1	-2.0868	0.0403149
ZNF160	-2.08756	0.0136579
SOS2	-2.08886	0.0114494
FMR1	-2.08923	0.00940225
CEP97	-2.08948	0.0228581
CDKL5	-2.09015	0.0150605
ANKIB1	-2.09251	0.00532867
CCDC191	-2.09283	0.0417233
YTHDC1	-2.09357	0.00215153
ANKRD11P2	-2.09619	0.0377607
SLMAP	-2.09668	0.00292791
BMS1P2	-2.09709	0.0339253
ZNF225	-2.09864	0.0334507
NXT2	-2.09867	0.0222615
UBN2	-2.0998	0.0162453
NR1D2	-2.10196	0.0113511
ICE2	-2.10198	0.0117999
BLM	-2.10299	0.0216419
RBM25	-2.10364	0.00218174
ADSS2	-2.10445	0.00415333
GASK1B	-2.10474	0.0031931
SECISBP2L	-2.10508	0.00844405
IKZF5	-2.10531	0.00959108
MAP3K8	-2.10607	0.00777262
PRRC2C	-2.1065	0.000976402
TAX1BP1	-2.10657	0.00549644
SAMD12	-2.10742	0.0234159
TLR4	-2.10752	0.020897
CHST11	-2.10793	0.0469637
AK4	-2.10808	0.0312546
LOC107984583	-2.10875	0.0467148
ZNF91	-2.10877	0.0166296
NSD3	-2.10892	0.00219673
KANSL1L	-2.11163	0.0195588
FNDC3A	-2.11239	0.00764149
WBP4	-2.11292	0.0126069
SOWAHC	-2.11355	0.033511
RBM39	-2.11356	0.00255378
ZNF41	-2.11424	0.00724052
CFH	-2.11474	0.0114385
SPAG9	-2.11481	0.000797449
RANBP6	-2.11545	0.0152552
ZNF799	-2.11613	0.0257056
ELMOD2	-2.11624	0.0265912
ECT2	-2.11639	0.0046516
TMEM200A	-2.11664	0.0125978
ZMYM2	-2.11678	0.0153365
CLEC18A	-2.11684	0.0422036
EXOC8	-2.11713	0.00650773
VAMP1	-2.11764	0.0177334
ZNF44	-2.1185	0.0132597
TRIM23	-2.12085	0.0407291
LIN7A	-2.12207	0.0388866
LPP	-2.12269	0.00686368
LOC100287896	-2.1236	0.040862
YES1	-2.12478	0.0289294
SEC63	-2.12489	0.00379744
ZNF625	-2.12644	0.0201842
RPS6KB1	-2.1274	0.0192819
ZC2HC1A	-2.12746	0.0445195
ARFGEF2	-2.12795	0.00100916
LMAN1	-2.1287	0.0133462
TLR6	-2.12876	0.0312917
DEPDC7	-2.12956	0.00620496
MIR4453HG	-2.12962	0.0412329
XAF1	-2.12968	0.0455451
IFT74	-2.13082	0.0350846
DDAH1	-2.13111	0.00384192
[truncated: 1,508 more rows]

## Sheet: SASP + DCA vs SASP (Fig. 4D)
Gene_Symbol	dSEN-DCA/dSEN-CTL.fc	dSEN-DCA/dSEN-CTL.raw.pval
BCL2L2-PABPN1	14.5059	2.34333e-16
TTC34	6.56111	3.48911e-05
SCG5	5.72246	0.0232557
TRIM43B	5.09169	0.000219992
OASL	4.93943	0.00016733
SLC34A2	4.83153	1.62613e-08
HSD17B14	4.82499	2.02143e-06
SENP3-EIF4A1	4.72944	0.0173574
LOC105371393	4.50081	1.0802e-06
SH3GL1P1	4.47609	0.0122976
SEZ6L2	4.43687	3.59342e-05
RPL13AP14	4.18079	0.00340101
C10orf90	4.09621	8.84598e-05
FADS2	4.03135	8.46964e-30
MX1	3.90883	6.78752e-05
LOC107986432	3.83785	0.00181773
P4HA3	3.75565	0.00199991
PIR-FIGF	3.63765	0.00470255
TIAF1	3.62135	9.31176e-07
PRAMEF36P	3.61797	0.022113
PCDHGA12	3.61183	0.0287885
RPL29P24	3.55436	0.0127247
KRT17	3.53672	5.38706e-05
TRIM43	3.50608	0.00171398
LOC112543491	3.4657	0.0451008
PRAMEF34P	3.46292	0.0296932
PRAMEF12	3.37751	0.011927
CXCL3	3.31645	0.00139039
TNFRSF6B	3.28378	0.019069
HCG15	3.27847	0.0203362
EML2-AS1	3.27663	0.00614354
ZC3H12B	3.20588	0.00627303
CASP4LP	3.20068	0.00562525
PMEL	3.17683	0.0266096
LOC105369161	3.17169	0.0462131
YPEL4	3.13823	0.00465901
CPA5	3.06797	0.00692843
LOC105377621	3.0673	0.00764695
NAGS	3.01744	0.0111204
MBD3L2B	3.01532	4.88282e-07
MBD3L2	2.99145	4.14145e-06
MROH7	2.91698	0.0117047
PLA2G4B	2.91559	0.0158548
BABAM2-AS1	2.91209	0.00702796
HPSE	2.90894	0.0083375
MEOX1	2.84556	6.86043e-07
C6orf132	2.82918	0.00195371
H3Y1	2.82001	0.00641305
MBD3L5	2.81864	0.00351472
GALNT13	2.80465	0.00929714
GPR4	2.80167	0.00989675
PYCARD-AS1	2.80151	0.0117717
LOC105370363	2.76107	0.0314626
KRT34	2.74989	0.000143645
SCRG1	2.73002	0.00293977
MBD3L3	2.72445	0.00112703
LOC105376026	2.70988	0.00544678
LOC107984111	2.70589	0.00505822
GATA2	2.69486	0.00138567
ADM2	2.69017	2.6888e-06
DRC3	2.67069	7.39663e-05
LOC105372401	2.65911	0.00412954
ACAT2	2.65264	1.50575e-14
MBD3L4	2.64107	0.00186807
ARAP3	2.63747	0.00553251
MIR133A2	2.62117	0.00325822
TRIB3	2.6208	1.98255e-09
EVA1B	2.61601	8.1269e-05
SLC37A2	2.61052	0.00779567
SP5	2.60056	0.0235546
SNX20	2.59345	0.0119897
OAS3	2.57976	1.62322e-07
LOC105375368	2.57297	0.0446518
SCD	2.5638	1.59401e-12
TREX1	2.55793	3.60291e-05
NOTCH3	2.55461	2.161e-23
LOC105371059	2.54506	0.0272294
CATSPER1	2.5431	0.0281273
LRRC75A	2.5397	0.0115861
ZCCHC18	2.52247	0.00863656
C9orf116	2.51374	0.00536016
TRIM16L	2.51277	1.56106e-17
DNMT3L	2.51115	0.0157136
PCDHGA4	2.51101	0.0283387
KCNG1	2.49213	0.00164089
ASLP1	2.47545	0.0481196
P3H3	2.46578	3.17197e-12
RPLP0P2	2.46238	0.0221318
TSPAN1	2.444	0.00218684
DHCR24	2.44322	7.1523e-14
PDGFRL	2.42708	0.00105966
RAD51L3-RFFL	2.41965	0.0430925
LOC105376995	2.41656	0.0338577
DBIL5P	2.41598	0.0119622
AGER	2.40869	0.00051945
FBLN2	2.40654	5.48829e-15
FAM149A	2.40648	0.0423759
SFTA1P	2.38333	1.64798e-06
NPPA	2.36121	0.0313773
NUDT8	2.36093	0.000265247
STAG3L3	2.33649	0.0386372
CORO1A	2.33377	0.0101368
TMEM102	2.33357	0.044449
SNORA81	2.3243	0.0248055
VWA7	2.32336	0.0235662
NTNG2	2.31701	5.69886e-07
LOC105372427	2.30789	0.0335162
LOC105375519	2.30059	0.0208949
FN1	2.30008	4.58697e-26
ARSI	2.29864	0.000610906
FMOD	2.29835	0.00259336
PRRT2	2.29002	0.0199684
CCDC159	2.28593	0.000672643
ANKRD53	2.28212	0.0249257
DHCR7	2.28058	2.41405e-10
FASN	2.27831	6.17673e-16
LDLR	2.27509	6.9461e-16
CBLN3	2.27491	0.0244628
HYAL1	2.27365	0.0281519
CKS1BP3	2.26662	0.0282071
FBLL1	2.26595	0.00131437
COL1A1	2.25897	1.83493e-21
HSPA6	2.2492	0.0241732
HSD17B7	2.24723	2.48335e-05
IGFL2	2.23819	0.000255685
SLC16A13	2.23057	0.00992508
MVD	2.22412	1.09494e-09
LOC107986153	2.22017	0.0281976
FDPS	2.20509	5.51541e-12
CNN1	2.19793	0.019418
SUSD4	2.19451	0.0198356
RAB4B-EGLN2	2.19444	0.0265854
LOXL1	2.1933	3.94989e-22
CPXM1	2.19295	0.009994
CCDC96	2.18929	0.016554
TMEM200B	2.1782	0.0386924
APOBEC3F	2.17645	0.00275377
GLIS1	2.1753	0.000220823
TROAP	2.17348	0.000648344
PIANP	2.17056	0.0442697
LINC01836	2.17034	0.0164178
NQO1	2.16548	8.954e-19
SPOCD1	2.16393	0.000555651
LINC02604	2.16356	0.00675662
COL5A3	2.1578	3.16802e-16
OLMALINC	2.15747	3.09134e-05
ERG28	2.1447	1.45715e-07
OPRL1	2.14344	0.00930781
LOC102467080	2.13955	0.00591113
RN7SL4P	2.13694	0.00852209
INSIG1	2.13622	2.78545e-09
COL2A1	2.13463	0.0255868
COL1A2	2.13428	1.0645e-20
TRIM16	2.12521	1.29432e-17
LINC01583	2.12347	0.0105002
RPL13P5	2.12172	0.0060467
LOC101928868	2.12125	0.0290521
ZNF296	2.12102	0.0162624
S100A4	2.11672	1.81595e-12
ARL2-SNX15	2.11417	0.00105794
HSD17B7P2	2.11386	0.0185378
IER3	2.11094	6.71769e-08
PHLDA2	2.11058	9.18599e-06
CCDC189	2.10985	0.00173048
LINC00942	2.1055	1.01727e-08
MICB	2.10307	0.00410483
FOXQ1	2.10176	0.0179123
LDHD	2.09918	0.00409155
CDKN2D	2.09874	4.01064e-09
FDFT1	2.09602	2.9807e-09
KIAA1755	2.09374	2.08066e-07
INE1	2.09115	0.0197369
HRAT92	2.08994	0.000896559
CSPG4	2.08917	5.54597e-06
IGSF1	2.08509	0.0138742
SERP2	2.08216	0.0113967
CD2BP2-DT	2.08199	0.0245765
ISG15	2.07946	2.15901e-05
LINC01116	2.07754	0.0146839
TOR4A	2.0754	9.29766e-05
KIFC1	2.07433	8.76947e-07
TYMP	2.07398	2.25319e-05
CCN2	2.07273	3.76948e-16
SLC12A8	2.07173	0.000423542
GSG1	2.06699	0.00138932
RAD51	2.06656	0.000223064
GINS2	2.06404	0.000201876
BGLAP	2.06223	7.109e-14
NR4A2	2.0614	0.0200047
JADE2	2.06119	0.00033177
TMEM119	2.06103	5.18181e-06
FKBP11	2.05687	0.00263685
ITGB2-AS1	2.0547	0.0315783
LRP1	2.04878	2.39483e-16
REC8	2.04152	0.0201362
HEYL	2.04075	7.33766e-19
IFI27	2.03529	0.0244124
ALPL	2.03401	3.81811e-17
C1orf167	2.03259	3.89346e-05
PDZD7	2.02948	0.0356402
SCAMP5	2.02939	0.0237696
TAGLN	2.02751	5.63574e-16
G6PD	2.02717	2.97865e-11
PRR13P5	2.02253	0.019103
CORO2A	2.02063	0.0267108
LOC107984836	2.01987	0.0198597
CMKLR1	2.01877	6.7544e-11
LOC101929388	2.01572	0.0433726
GCOM1	2.01237	0.0420609
TMEM79	2.0114	0.00010121
CENPA	1.99964	0.000934349
HOXC11	1.99896	0.00341826
ZNF469	1.99563	2.07221e-11
CDC20	1.99311	1.7929e-06
COL15A1	1.99294	0.00446295
PAPLN	1.98855	0.00612856
APOBEC3B	1.98772	0.00559654
JAG1	1.98736	1.05956e-13
UPP1	1.98562	0.000342745
SDC1	1.98494	6.43534e-05
RN7SL2	1.98343	0.000206024
SV2A	1.98201	0.00061319
TMSB15A	1.98086	0.0213686
ASF1B	1.98008	7.78895e-06
HSPG2	1.97995	7.66929e-12
CACNA1C	1.97781	0.0147829
IGFL2-AS1	1.97453	2.19743e-05
GRK5	1.97066	0.00339822
WIF1	1.97001	0.00920613
KIF18B	1.96991	0.00399372
CIART	1.96808	0.0106433
EMILIN1	1.96557	1.15607e-08
CACNB3	1.95817	0.000690274
FNDC4	1.95802	7.70326e-05
TAS1R3	1.95698	0.03698
TAGLN2	1.95665	3.84089e-17
LOC100288203	1.95612	0.0450365
SHROOM1	1.95422	0.00327043
KIRREL1	1.95388	1.03108e-15
WFDC1	1.95366	0.0101447
C4orf48	1.9529	0.00105271
EPOR	1.95012	0.000418503
S100A3	1.94905	0.00337139
ARHGAP23P1	1.94901	0.00237373
ADAMTS7P3	1.94815	1.65881e-07
PPM1M	1.94143	1.73829e-05
TMEM225B	1.94015	0.0286527
TLX2	1.93921	0.015617
SHISAL1	1.93522	0.0141055
TGM1	1.93503	0.0372171
LOC107987251	1.93502	0.00637629
VTRNA1-2	1.93256	0.0165833
CCN1	1.92995	4.26069e-13
PLEC	1.92958	5.59938e-13
TCIRG1	1.92926	4.70685e-08
PCK2	1.9272	2.19884e-06
IFI27L2	1.92367	2.11861e-05
RASAL2-AS1	1.92169	0.0155255
OLFM2	1.92031	0.000410492
RCN3	1.91771	5.43016e-14
CERCAM	1.91661	8.48337e-07
CA11	1.915	0.0134115
PTTG1	1.91314	0.000641511
TTC24	1.91166	0.0129514
LOC105370064	1.91094	0.0184068
ID1	1.9011	0.00958775
THSD4	1.90007	0.00169596
LRRK1	1.89929	0.00535109
TAMALIN	1.89829	3.88034e-14
PTGES	1.89399	0.0412893
RHBDF2	1.89266	0.00217105
FOXM1	1.89007	0.00151132
EIF4EBP3	1.88911	0.047577
LRRC29	1.8886	0.0253058
LOXL2	1.88767	8.31438e-14
CDC45	1.88511	0.00324246
UBE2S	1.88505	3.77625e-06
TMEM54	1.8825	6.16261e-05
CPLANE2	1.88108	0.0117409
KDELR3	1.87669	0.00328068
ERFE	1.87618	4.59482e-10
APC2	1.87512	0.0329469
PLXDC1	1.87491	0.000129037
PCSK9	1.87108	5.33533e-05
CAMK2N2	1.86982	0.0420373
SLC25A1	1.86799	1.86189e-06
ASPHD1	1.86751	0.0134559
MYF5	1.86666	2.54964e-14
DCHS1	1.86437	7.83484e-07
MMAB	1.86135	3.04821e-08
FSCN1	1.85458	9.99372e-10
PIMREG	1.85438	0.000998549
PHGDH	1.85271	2.24834e-11
TNFSF9	1.84533	0.0261496
NRXN2	1.84466	3.51697e-08
SLC27A5	1.84397	0.0359494
AMZ1	1.84328	0.000580683
TSPAN15	1.84236	0.000539073
DEPDC1B	1.84222	0.00350508
FAM83H	1.84045	7.5571e-05
NID2	1.83964	0.00153811
PCDHB6	1.83739	0.010107
OXER1	1.82943	0.0434397
PALD1	1.82829	0.0335752
IRF9	1.82802	5.99982e-09
GBX2	1.82802	0.0132963
IFI35	1.82738	0.000105527
RERG	1.82727	0.0077053
LINC00839	1.82644	0.000793367
CAMK1	1.82512	0.000620802
FOXN3-AS1	1.82418	0.0348035
TWF2	1.82393	3.14201e-12
CKS1B	1.81918	2.3455e-06
CD276	1.81879	1.749e-08
RUSC1-AS1	1.81842	0.0220608
HSD17B1	1.81701	0.0125758
TKT	1.81474	1.28118e-13
ACHE	1.81404	0.000365377
P2RX4	1.80874	0.00125028
RTEL1-TNFRSF6B	1.80576	0.0114122
PTGER2	1.80559	1.05539e-05
LOC105369308	1.80334	0.0315918
INO80B-WBP1	1.8024	0.00381605
PAPPA	1.80035	7.34317e-10
IGFBP7	1.79734	1.24071e-11
CHRM2	1.79496	0.0481108
RAB26	1.7947	0.0271443
SREBF1	1.79414	5.08526e-10
ITGB2	1.7925	0.00010693
SNAI3-AS1	1.79157	0.00109228
ADGRA2	1.78989	6.98774e-05
COL4A2	1.78744	6.45918e-12
CCND2	1.78619	1.25559e-08
FGF1	1.78343	0.000748334
MICA	1.7812	1.00623e-07
LINC00265	1.78102	0.00213008
COL3A1	1.77973	1.06663e-14
ZNF771	1.77848	0.000926795
NPTX2	1.77803	4.00631e-07
SPSB2	1.77701	7.78133e-05
BSCL2	1.77599	0.000336808
SLC1A5	1.77468	6.32858e-09
LINC02019	1.77435	0.0458184
UNC5B	1.77161	6.33926e-05
LINC01679	1.76924	0.0163675
KCNE4	1.76695	0.000131929
FLNA	1.76562	4.73244e-13
SERPINE1	1.76358	2.71334e-10
IFI27L1	1.76329	2.3864e-05
CREB3L1	1.76221	8.81419e-08
UBE2SP1	1.76039	0.0335645
CASTOR1	1.76026	0.00678886
MYL9	1.75885	9.17476e-11
LOC105377123	1.75843	0.0486497
ADGRE2	1.75739	0.0294973
ARPC1B	1.75681	6.25831e-06
MPZ	1.75634	0.0258373
PASK	1.75587	0.00661767
RELL2	1.75544	0.0144638
IFI6	1.7517	3.18339e-09
P3H1	1.7507	1.07783e-10
EPOP	1.75062	0.00235347
SOCS2	1.75015	0.0440659
GYPC	1.74832	0.00239211
IFITM1	1.74831	0.00539099
TMEFF2	1.74827	0.00143088
LGR6	1.74704	0.00046273
MBLAC1	1.74691	0.0369821
ATRIP	1.7448	5.13712e-06
COL6A2	1.74461	1.82765e-10
SCARA3	1.74182	0.0225304
MYBL2	1.73801	6.16174e-05
ANPEP	1.73705	0.00104725
GLIPR2	1.73612	7.69778e-09
DDX12P	1.73151	0.0106298
RAB44	1.73099	0.0434266
MMP14	1.72991	1.37586e-09
LOC100130872	1.72905	0.0308246
PLEKHG2	1.72862	7.28437e-09
RECQL4	1.72651	0.000531818
GADD45B	1.72601	0.000794885
ADAMTS7	1.72559	3.25922e-06
E2F1	1.72539	0.00025756
LIMD2	1.72496	0.00620287
ACAN	1.72341	0.0254052
ADCY3	1.72304	0.000170315
PLBD2	1.72248	1.83855e-07
ADA	1.72094	0.00202314
LOC112268272	1.72001	0.0233713
CAVIN3	1.71892	1.35562e-08
SLC2A3	1.71528	0.00651126
CTSC	1.71415	9.92487e-11
FMC1-LUC7L2	1.71371	0.00203086
LDOC1	1.71283	0.0035594
GCAT	1.71228	0.000120192
IQGAP3	1.71071	0.000158071
SPON2	1.70905	0.00394959
IKBKE	1.70887	0.0211679
MAFG-DT	1.70876	0.0306182
LIF	1.70736	0.000227116
IGSF8	1.7072	4.98698e-08
SYT7	1.70651	0.0380025
HJURP	1.70552	0.0142694
MYH9	1.70471	5.91298e-11
MVK	1.7032	3.64747e-06
CKS2	1.70198	0.0041309
FBLN7	1.70136	6.2946e-11
CDH24	1.69854	0.023241
EME1	1.69637	0.0216135
GMPPB	1.69574	9.16432e-08
COL7A1	1.69556	4.86901e-05
SPC24	1.69475	0.0086379
SLC6A9	1.69402	0.0122659
SALL2	1.69385	0.000133738
RBPMS	1.69066	0.00112526
FTL	1.68977	7.29524e-06
GALK1	1.6885	7.34821e-05
AMH	1.68806	0.0435005
TMEM256-PLSCR3	1.68665	0.0408653
LOC105370027	1.68659	0.0174372
ESPL1	1.68616	0.00183954
CSRP1	1.68434	3.11455e-11
CDT1	1.68409	0.009022
SPHK1	1.68392	0.016779
SNX32	1.68252	0.0270431
ZNF219	1.6805	4.11055e-09
C21orf58	1.67922	0.000327651
CAPN5	1.67907	0.0140654
ITGA11	1.67784	1.1009e-08
LOC105376959	1.67779	0.00121811
MIRLET7BHG	1.67696	2.9165e-06
S100A10	1.6763	2.51962e-06
NFATC4	1.67596	0.000378155
AEBP1	1.67465	0.000135351
NDRG1	1.67443	0.00611276
GSTM1	1.67368	0.000672975
S100A6	1.67358	2.33284e-11
GGT5	1.6735	0.000175109
CPNE7	1.67153	0.010992
CBARP	1.67042	0.000426073
SYP	1.67025	0.0445242
TGFB1I1	1.66873	8.72732e-09
SDSL	1.66832	0.0150949
CHST7	1.66622	0.00316625
KRBA1	1.66545	0.00716
SECTM1	1.6637	2.93422e-08
COL5A1	1.66325	3.33033e-09
NPAS1	1.66248	0.00389715
CNTNAP1	1.66195	0.00470926
HELZ2	1.66191	6.75619e-05
FBLN1	1.66115	4.02364e-08
ADAMTS7P1	1.66044	0.00504569
ADORA2B	1.66031	0.00964097
LAMA5	1.65904	2.93955e-07
VILL	1.65879	0.00817499
TYRO3	1.65777	0.000289018
ATOX1	1.65651	1.56099e-05
VASN	1.65377	0.0120828
GPR176	1.6534	4.97565e-10
WNT2B	1.65157	0.0198374
RN7SK	1.65095	0.0418498
LOC284454	1.6508	6.99437e-06
PCOLCE	1.64893	0.0480389
LOC729970	1.64801	0.005424
MAP3K6	1.64745	1.73458e-06
NRP1	1.64617	8.13308e-06
CENPM	1.64607	0.00640071
CDCA5	1.64604	0.00303908
PLK1	1.64492	0.00368412
ARHGEF25	1.64455	0.0120578
SEMA4F	1.64436	0.00728368
PMF1-BGLAP	1.64363	0.00812289
MEX3D	1.64327	2.17076e-07
XRCC3	1.64281	0.000764999
PKNOX2	1.64155	1.94401e-06
FERMT3	1.64115	4.91704e-06
P2RY6	1.64107	0.0325609
ICAM3	1.64083	0.00412541
CCDC80	1.64055	4.91474e-10
NUPR1	1.63881	1.51981e-05
ADAMTS14	1.63851	7.25533e-09
SUGT1P1	1.63834	0.00539257
TRIP6	1.6381	2.29653e-09
CDCA8	1.63778	0.00433632
EMP3	1.63654	5.14894e-10
MMRN2	1.63649	0.00804546
RRAS	1.63583	6.05206e-07
DENND2A	1.63537	0.00174931
SLC50A1	1.63515	0.000431445
FBN2	1.63481	0.000934973
UCHL1	1.63444	5.48243e-05
ATF3	1.63318	0.00698328
ADAMTS4	1.63304	1.22825e-05
DGKA	1.63291	2.40925e-05
RN7SL1	1.63267	0.000171754
HCFC1R1	1.63117	1.99394e-08
FAM83D	1.63052	0.00545108
LOC112694756	1.62923	6.00933e-07
PTMS	1.62915	2.02628e-09
TCF19	1.62777	0.000408037
RAD54L	1.62726	0.0233311
OPLAH	1.62632	0.0336173
LOC728392	1.62516	2.03733e-05
FLRT1	1.62271	0.0254167
KIF2C	1.6224	0.00368769
SQLE	1.62158	5.5391e-06
ARRB1	1.62049	0.000116736
MICAL2	1.62017	8.08043e-10
RDH5	1.61983	2.87329e-09
SLC7A4	1.61975	5.59765e-05
CCNB1	1.61915	0.00151616
APLP1	1.61738	0.0104464
LIME1	1.61643	0.0162167
CHAF1B	1.61586	0.0169467
SLC22A18	1.60895	0.0136491
CLCN2	1.60892	0.0448952
ITPKA	1.60859	0.0100051
NDST1	1.6084	2.07273e-09
STARD4	1.60761	0.0017102
NFKB2	1.60747	1.70112e-08
H2AX	1.60732	6.55918e-05
PDGFRB	1.60727	9.16913e-05
EFS	1.60625	0.00261266
RAB32	1.6053	1.93315e-05
ADAMTS12	1.6052	5.00237e-06
PDIA5	1.60506	0.00746102
CBR1	1.60437	3.12079e-05
TGFBI	1.60409	4.79012e-08
BLVRB	1.60323	1.7965e-07
PSMB9	1.60321	0.0308558
C1QTNF5	1.60167	0.00455578
CYP51A1	1.60142	9.77948e-05
FANCA	1.60086	0.0126067
GSTM2	1.60081	0.000256481
ASMTL	1.60073	7.793e-09
FBN1	1.6001	1.11103e-09
RPL39L	1.59972	0.0341464
SLC2A6	1.59961	0.000197355
FEZ1	1.59955	0.0153871
UBE2C	1.59907	0.0117646
RNASEH2A	1.59842	0.000164805
HSPB7	1.59609	9.89801e-06
RPP21	1.59572	0.00132028
HMGCS1	1.59553	0.000156185
TRADD	1.595	0.00167341
APOL5	1.59361	4.09924e-05
LUCAT1	1.59348	0.00347513
CMTM3	1.59337	2.42697e-06
HES6	1.59337	2.97068e-07
KRT7	1.59259	0.0240694
FADS1	1.5924	8.36149e-06
MELTF	1.59232	0.00215443
PLXNB2	1.59229	1.19848e-08
PAMR1	1.59081	0.00212804
SORCS2	1.59077	0.0362325
MIIP	1.59008	0.000187926
SYNE3	1.59001	0.000525064
CSDC2	1.58991	4.69759e-07
LAMB2	1.58899	6.14311e-06
DTYMK	1.58751	9.01189e-07
PEA15	1.5858	7.95372e-10
UNC45A	1.5856	2.55542e-07
TNC	1.58556	6.309e-05
PLCD1	1.58544	1.84548e-05
CYB561	1.58544	0.0229784
B3GNT9	1.58536	0.000122423
E2F2	1.58469	0.0233243
TPST2	1.58439	1.41647e-05
DTX4	1.58388	8.79773e-05
PSRC1	1.58369	0.0146563
MIR5047	1.58302	0.0119626
RABAC1	1.58271	5.29857e-09
HOXD-AS2	1.58192	0.0293646
PNPLA3	1.58079	5.95921e-05
C12orf75	1.58026	9.06256e-07
HTRA3	1.58	2.15483e-07
ARHGAP31	1.57984	0.00604809
LSS	1.57952	3.07133e-06
SRXN1	1.57952	9.59185e-05
C8orf82	1.57865	4.26758e-05
OBSCN	1.57864	6.73954e-06
DNLZ	1.57809	0.000980389
TNFSF12	1.57789	0.030296
SCARF2	1.57778	0.010267
TSPAN9	1.57774	1.96439e-08
CCDC167	1.5758	0.000137156
MGST3	1.57571	2.65474e-07
PIM1	1.57558	0.00216935
PNP	1.57387	0.025337
NFKBIE	1.57362	0.00221639
DPM2	1.57339	0.000207217
TMEM53	1.57326	0.011393
PGLS	1.57289	2.90702e-07
MSMO1	1.57229	0.00104455
TYMS	1.57214	0.0010526
FAM89A	1.57206	0.0333174
GFPT2	1.57133	0.00957032
TMCO6	1.56995	0.0213313
HOXB6	1.56955	0.000362344
AVPR2	1.56954	0.0144855
KIF20A	1.56947	0.00639086
SUMF1	1.56934	0.00188719
SERPINH1	1.56902	8.61079e-09
CDR2L	1.56856	4.6975e-06
STUM	1.56722	0.0431371
TICRR	1.56697	0.0289306
MYL6	1.56654	3.18685e-09
FTH1	1.56556	6.28848e-09
OIP5	1.56519	0.0316083
LOC730098	1.56391	0.0243311
CDKN2A	1.56277	7.26524e-09
CUEDC1	1.56239	1.94389e-08
THY1	1.56231	1.10902e-06
FLNC	1.56166	2.02135e-06
WDR83	1.56139	0.00256831
CHST14	1.5603	6.99061e-05
TEDC2	1.5599	0.0174154
UBE2T	1.55851	2.16476e-06
FBXO17	1.55793	0.00218616
TMSB10	1.55707	2.00854e-07
CCHCR1	1.55649	5.72908e-06
MYO1C	1.55646	7.63018e-07
PLXNA3	1.55559	8.81864e-07
AMIGO3	1.55519	0.0210782
NCKIPSD	1.5541	4.15319e-06
PPIB	1.55348	3.65679e-08
C1RL	1.55278	0.0150008
ACVRL1	1.55272	0.00759057
DPF1	1.55272	0.0116658
MRPL23	1.55197	1.59589e-07
TMEM171	1.55105	0.0396091
LY6E	1.54888	0.0111063
HES4	1.5488	0.000634977
TNFRSF12A	1.54854	1.52794e-08
AKR1C2	1.54751	3.25732e-07
CTF1	1.54672	0.00453714
EFEMP2	1.54643	1.6656e-06
PDLIM2	1.54626	4.67004e-05
LOC100506990	1.54612	0.0214097
ABHD12	1.54602	0.000188667
CYB561A3	1.54592	5.07714e-07
SHB	1.54519	0.0149792
ADAMTS2	1.54439	3.32218e-08
PITPNM3	1.54245	0.00173951
MAPRE3	1.54222	5.24448e-06
SAMD10	1.54216	0.0442801
SHKBP1	1.54133	1.50645e-06
ACTB	1.54063	9.19357e-08
RNR1	1.53977	1.28539e-06
MFSD10	1.53974	6.46951e-08
TACC3	1.53969	0.00188748
CYTOR	1.53965	0.000225025
PKMYT1	1.5395	0.0107228
COL18A1	1.53916	3.25325e-08
PCYT2	1.53904	2.02879e-05
RPRM	1.53859	0.0479999
FAM98C	1.53614	0.0323753
CBS	1.53528	0.00312915
CLIC1	1.53522	1.5344e-07
KLF4	1.535	0.0308156
PAFAH1B3	1.53467	0.00786329
AURKB	1.53319	0.029334
LPIN3	1.53278	0.0262763
QSOX1	1.53237	1.30749e-07
KRT31	1.53148	0.0390527
PLSCR3	1.53126	1.20062e-05
RIN3	1.53125	0.00164263
RAB34	1.53112	5.00421e-08
FDXACB1	1.53042	0.0154108
CORO1B	1.52964	1.95136e-07
ALKBH6	1.52806	0.00105739
AURKA	1.52784	0.018813
MAN2B1	1.52744	3.88703e-07
TLCD3A	1.52661	0.0260203
GLIS3	1.52604	0.0034581
SH3RF3	1.52591	0.0116423
C1S	1.525	0.00328566
SEPTIN9	1.52499	3.12942e-06
MZT2B	1.52457	7.09537e-08
MXRA5	1.52382	0.00410283
TM7SF2	1.5237	0.00173208
DYNC2I2	1.52349	7.68784e-08
TFE3	1.52297	5.17779e-08
RAB43	1.52214	0.020264
CHRM4	1.52122	0.0149439
TALDO1	1.52105	1.17079e-07
METTL7B	1.51855	0.00942075
PRX	1.51831	0.00301529
SHISA5	1.51766	4.6298e-07
RUSC2	1.51732	4.93417e-06
ADAMTSL1	1.51693	0.000836553
PICART1	1.51682	0.0212197
SHF	1.5166	2.63941e-06
LOC107985388	1.51611	0.0326493
THBS1	1.51602	4.96019e-07
CYP1B1	1.51536	0.00167608
TAS1R1	1.51525	2.70285e-05
HEY1	1.5148	1.33905e-05
MPDU1	1.51437	4.37058e-06
PGAP2	1.51435	0.00246365
LIMD1	1.51416	1.12053e-06
MFGE8	1.51385	2.48653e-07
CDCA3	1.51339	0.00820264
RARG	1.51315	0.000787532
STARD8	1.51083	0.00513666
DDAH2	1.5102	5.19358e-07
RABEP2	1.50994	0.000195776
NUDT1	1.50898	0.000434688
MPZL1	1.50857	9.16875e-05
CDC42EP1	1.50713	1.21239e-05
MMP11	1.50697	1.29628e-05
ACTN1	1.50695	2.13287e-06
MRPS24	1.5061	1.84401e-07
DNASE2	1.50584	9.27757e-05
RHOC	1.50511	2.92128e-07
MIR1-1HG	1.50361	1.74005e-05
LTBP4	1.50261	0.0186963
ZNF688	1.50253	0.0149649
HMGB2	1.50161	0.00637315
C1orf122	1.50156	7.36553e-06
MLLT11	1.50142	2.70501e-07
BMP1	1.50045	1.91665e-07
RNA45SN3	1.49951	2.86583e-06
B4GALNT1	1.49899	0.0451139
KIF7	1.49813	0.014091
LOC102723825	1.49804	0.0404525
SAT1	1.49727	0.0438795
FJX1	1.49686	7.16407e-05
B9D1	1.4958	0.0415369
HAUS8	1.49569	0.00971449
ITPR3	1.49549	0.000470097
C1R	1.49513	6.50891e-07
DES	1.49494	4.24405e-06
GLA	1.4949	0.00649373
SELENOH	1.49421	1.93091e-07
LOC107984689	1.49416	0.048372
STING1	1.49406	3.58985e-07
ITGA5	1.49406	3.27083e-07
FANCG	1.49392	0.00380808
CBSL	1.49362	0.00808411
DDIT3	1.49346	0.0346799
MAN2B2	1.49246	0.000239408
LLGL1	1.49151	1.60746e-06
MARVELD1	1.49145	0.000155288
RNASEH2C	1.49125	4.94146e-07
SLC39A13	1.49073	5.96111e-07
MCM7	1.48911	2.90169e-06
SAPCD2	1.4891	0.0121536
MAPK3	1.4888	2.51617e-05
SMIM27	1.4883	0.0450044
CCDC22	1.48793	5.22315e-05
MRC2	1.48787	4.04948e-06
LRP5L	1.48784	0.00972203
CBX2	1.48757	0.00898909
CHURC1-FNTB	1.48696	0.0186267
NID1	1.48689	0.000125918
COL4A1	1.48585	2.83953e-07
MXRA8	1.48584	4.49008e-07
ELF4	1.48541	0.000381629
TMEM14A	1.48475	0.0483841
TIMM10B	1.48458	0.000387296
NPM3	1.48438	0.000101038
CLPP	1.48369	1.03191e-06
MMP17	1.48343	0.00240532
PIR	1.48252	0.0497301
ERCC2	1.48246	4.51509e-07
TUBA1A	1.4817	0.000540733
IGFBP4	1.48154	3.27271e-06
IFITM3	1.48115	1.26316e-06
MYBPH	1.4811	0.00128601
TNNC1	1.48068	1.18443e-05
CREB3	1.48064	8.92589e-06
DOCK6	1.48055	1.25453e-05
THSD1	1.4801	3.48006e-06
XIRP1	1.47945	1.5917e-06
CDKN1A	1.47939	5.11897e-07
MAPK8IP1	1.47927	0.0403929
MBOAT7	1.47889	3.37279e-05
ENO1	1.47835	2.11894e-07
AP2S1	1.47726	1.2229e-06
IDI1	1.47644	0.000889731
LOC107984690	1.47583	0.00227534
WTIP	1.47555	4.88462e-05
MYLPF	1.47532	2.30214e-05
SCLY	1.47531	0.00011332
PRDX5	1.47473	1.28142e-06
PIK3CD	1.47315	0.000518455
FBXL15	1.47217	0.00210819
SH3PXD2B	1.47196	1.33438e-06
EML3	1.47165	0.000912874
FKBP10	1.47095	1.27569e-06
EXT1	1.47094	2.94928e-05
PCDHGA6	1.47085	0.0350476
C12orf57	1.47068	1.37254e-06
TUBB	1.47013	1.68994e-05
ITGB5	1.47009	7.32009e-07
DAP	1.4698	1.3377e-05
TUBB6	1.46925	5.51126e-05
NME4	1.46875	1.07234e-05
ELOVL1	1.4684	1.8536e-06
ACTG1	1.46754	1.83718e-06
KLF2	1.46748	4.01583e-06
ZSWIM4	1.46707	1.94442e-05
UBA6-AS1	1.46636	0.0127294
CRLF1	1.46633	0.0108766
FIBP	1.4661	4.97314e-06
MSC	1.46597	6.83429e-05
CDK2	1.46559	0.00025697
EPAS1	1.46503	3.43151e-05
ZNF821	1.4649	0.0294747
RPS6KA2	1.4647	2.49295e-06
SORBS3	1.46467	4.60729e-05
TP53I13	1.46435	5.39788e-05
COPZ2	1.46428	0.00618839
ADAT3	1.46406	0.0366752
SLC2A1	1.46335	1.54811e-06
OXCT2	1.4631	0.0207834
MYO9B	1.46281	1.09555e-05
GSN	1.46215	7.57859e-06
ZNF561-AS1	1.46211	0.0125119
PLXNB3	1.46161	0.00053101
MCM5	1.4614	0.000133638
PKDCC	1.46114	0.00158752
HINT2	1.46039	0.00124538
CUTA	1.45914	1.41778e-06
PFKP	1.45812	0.000195703
CCS	1.4578	0.000233738
NIBAN2	1.45736	1.86681e-06
SHFL	1.4569	0.00790031
MAPK7	1.45668	0.00411038
FRMD8	1.45664	1.11137e-05
GSTM3	1.45661	8.27388e-06
SNHG12	1.45653	0.0425642
ECE1	1.45641	3.71467e-05
FSTL1	1.45623	2.64295e-06
BMS1P2-AGAP9	1.45518	0.0339175
ILK	1.45482	5.45868e-06
MYBPC2	1.45451	0.0013534
TMBIM1	1.45361	8.58201e-06
FBXL19	1.4535	0.000175565
PRAF2	1.45339	0.00641155
PGD	1.45277	1.52013e-06
AARS2	1.45267	0.00107949
PHETA2	1.45218	0.00264491
ORAI3	1.45213	0.00135333
LMF2	1.45169	1.99778e-05
PITPNM1	1.45075	5.18821e-06
CDK18	1.45072	0.000118608
NEK8	1.45063	0.0389679
WDR90	1.45031	0.0128073
MYDGF	1.44991	4.9835e-06
LOC105369959	1.4497	0.0489398
ANKRD39	1.44967	0.0110186
C3orf18	1.44896	0.00520201
NECAP2	1.44885	0.00464699
IL17RC	1.44878	0.00229341
COL6A1	1.44835	9.99433e-06
TMED9	1.44815	2.49587e-06
FBXW9	1.44807	0.00832493
AKR1C1	1.44801	0.00011651
XYLT2	1.44724	0.00359652
NCAPH	1.44688	0.0301351
POC1A	1.44539	0.0114108
SRD5A3	1.44516	0.0212121
NACAD	1.44473	0.00981388
NQO2	1.4447	0.000602193
PCDHGC3	1.44465	2.05671e-05
FLNB	1.44455	5.65403e-06
MTX1	1.44447	0.00973154
CHCHD6	1.44436	0.00733457
CLN6	1.44403	0.000986905
ALDH18A1	1.44378	5.729e-05
BIRC5	1.44376	0.0274125
DOLPP1	1.44339	0.00864142
ADAM15	1.44316	9.74625e-05
AP1S1	1.44264	0.00509433
LGALS1	1.44235	1.70779e-05
PRKCD	1.44202	0.015122
MDK	1.44197	2.35584e-06
PKM	1.44164	2.34628e-05
RNASEK-C17orf49	1.44113	8.84965e-05
SPAG5	1.4406	0.0319701
TLNRD1	1.44059	0.00052671
NADSYN1	1.44048	0.000142697
C11orf80	1.44037	0.0426594
ZDHHC24	1.44017	0.00247761
SLC7A5	1.4398	6.80659e-06
PRDX1	1.43969	3.07654e-05
CLIP3	1.43938	2.79096e-05
EMD	1.43923	2.89177e-06
TMEM35B	1.43874	0.0478793
PER1	1.43858	0.00118812
PMVK	1.43785	4.63729e-05
PHF1	1.4378	2.7337e-05
GSTP1	1.43776	2.34633e-06
ZC3H12A	1.4377	0.0125557
TMCO4	1.4376	0.0365758
CPQ	1.43747	0.00160377
DDX41	1.43747	5.08249e-06
CCNA2	1.43724	0.0383192
DRAP1	1.43685	3.36607e-06
FBXO44	1.4363	0.0344397
LGALS3BP	1.43625	3.39177e-05
EPHA2	1.43605	0.0109132
DKK3	1.43565	2.74685e-06
SPEG	1.43492	1.64614e-05
PRCP	1.43485	0.00211342
ZFAND2B	1.43431	9.14312e-05
AGTRAP	1.43427	0.00285727
LOC114841035	1.43412	0.000460294
CFAP410	1.4337	0.00103339
MAP11	1.43349	0.00576039
HES1	1.43315	0.0488049
TMEM214	1.43261	6.92341e-05
MICALL1	1.43229	7.26025e-06
JOSD2	1.43194	1.32676e-05
GPR161	1.4312	0.00359933
SOGA1	1.43109	3.42709e-06
EPN2	1.43105	0.00481947
TLN1	1.43068	4.28834e-05
CCNF	1.4303	0.00220556
DOHH	1.42995	0.000259189
YIF1A	1.42948	5.88445e-06
MCM2	1.42943	1.98467e-05
CERS2	1.4293	5.97537e-05
TIMM10	1.4292	7.9829e-05
NT5DC2	1.4274	4.13329e-05
LYNX1	1.42736	0.00156025
PKN1	1.42723	9.28686e-06
DPYSL3	1.42673	4.51228e-05
NAGLU	1.4264	1.33169e-05
PFN1	1.42637	2.89661e-06
HSPA1A	1.42588	0.000540467
RAD9A	1.42532	0.0350996
PLOD1	1.42519	1.23094e-05
PDLIM7	1.42464	5.84774e-06
IRF3	1.4242	3.61638e-05
C11orf49	1.42382	0.00136241
CYB5R3	1.42314	4.49262e-05
RRM2	1.42314	0.0106438
MUTYH	1.42296	0.0283927
RUSC1	1.42257	0.00210637
FHL2	1.42244	0.00169528
PLPPR2	1.4224	6.98948e-05
PLXND1	1.42224	0.000236204
IGFBP6	1.4222	0.0144552
PPP1R13L	1.42183	0.0249319
ETV4	1.42133	0.0373618
RNF26	1.42077	0.00227149
ITGA7	1.41921	2.9407e-05
ALDOA	1.4192	5.09227e-05
TP53I3	1.41881	0.00010451
BLOC1S1-RDH5	1.4188	0.0243961
SAC3D1	1.41839	0.000185732
METRNL	1.41827	0.00291565
ANTKMT	1.41792	0.00268931
WNT5B	1.41773	0.00707899
SLC9A3R1	1.41753	0.000340326
ADRM1	1.41673	9.24623e-06
CDK2AP2	1.41664	0.00463944
SERF2	1.41556	2.87866e-06
TTYH3	1.41527	8.31579e-06
COL4A5	1.4151	0.00492891
HPS1	1.41492	4.64067e-05
MSTO2P	1.41489	0.0333075
STOM	1.41477	0.00153843
CLTB	1.41409	8.51032e-06
PSMB5	1.41376	4.4206e-05
SH3BGRL3	1.41369	8.86466e-05
AGFG2	1.41338	0.0279875
PARP3	1.41335	0.00287736
FDXR	1.41318	0.000496087
CD82	1.41308	2.53376e-05
NAGA	1.41277	0.00503944
ALDH16A1	1.41211	0.000415157
CYTH3	1.41174	8.44645e-06
SIRT6	1.41117	0.00125777
OLFML2A	1.41054	4.2294e-05
MZF1	1.41024	0.00534718
MSX2	1.41014	0.035002
TEAD2	1.40961	8.36562e-05
PSMC3	1.4096	7.85169e-05
NMNAT2	1.40911	0.00123632
PAGR1	1.40862	9.86413e-06
UBC	1.40843	1.08217e-05
MLPH	1.40833	0.0324128
POLD4	1.40805	0.000266288
ARHGAP23	1.4075	2.65613e-05
HSPA1B	1.40746	0.00142381
AIFM2	1.4073	5.71844e-05
CSRNP1	1.40728	0.010563
ANXA2	1.40721	4.52181e-06
MINDY1	1.4071	0.00889938
IL17RA	1.40673	0.00179395
ST8SIA2	1.40664	0.000105791
ANKS3	1.40647	0.00424533
MAP3K11	1.40629	2.0987e-05
TMEM147	1.40618	1.89762e-05
FOXD1	1.40529	0.00645201
CACNB1	1.40516	0.000458149
GOLGA2P10	1.40509	0.0353201
LMNA	1.40485	3.15904e-05
CYB561D2	1.40481	0.0346027
HINT1	1.40445	1.09425e-05
LPCAT3	1.40421	0.00111196
TMEM106C	1.40374	1.8406e-05
ACOT7	1.40369	9.36704e-05
MZT2A	1.40359	0.000152347
DCXR	1.40344	0.000909676
SNX8	1.40333	7.33584e-05
ADGRE5	1.40272	0.000758351
BAD	1.40255	0.000123723
NAT14	1.40245	0.000191623
ADAM19	1.40239	1.07893e-05
KIF22	1.40197	0.00306865
SARM1	1.40153	0.0085914
FKBP9	1.40126	6.03158e-05
CPZ	1.40116	0.00062154
IFT122	1.40058	0.0276288
APOBEC3C	1.40011	0.000171673
VAT1	1.39945	4.83965e-05
MEA1	1.39941	0.000247577
IL11RA	1.39931	0.0246545
PRR5	1.39905	0.000503045
RANGRF	1.39899	0.00138505
TSPAN14	1.39835	0.000327078
MXD4	1.39832	0.000523294
ADAMTSL5	1.39827	0.00632168
PKN3	1.39815	9.49415e-05
NDOR1	1.39808	0.0007281
MRPL28	1.39807	2.48084e-05
EIF2D	1.39767	0.000713779
DBF4B	1.39766	0.0225785
TRPM4	1.39765	0.00014743
HGS	1.39761	3.56116e-05
TUBB4B	1.39759	1.51535e-05
MIF4GD	1.39733	0.0118036
PHLDB3	1.39701	0.0397797
ACD	1.39687	0.007166
TMEM134	1.39645	0.000274751
ADI1	1.39634	2.20511e-05
SIGMAR1	1.3963	5.30545e-05
SHC1	1.39621	2.0771e-05
PRKD2	1.39621	0.00753572
ALDH2	1.39612	0.043246
SCRN2	1.39603	2.98616e-05
PPP1R35	1.39586	0.0116544
IFNGR2	1.39582	0.00139766
FAM174C	1.3958	0.00854716
C11orf1	1.39555	0.0354218
WRAP53	1.39548	0.0127072
ATP8B2	1.39487	0.000183782
CIDECP1	1.39475	0.0346881
OGFR	1.3947	0.000245343
FAAP20	1.39463	7.80651e-05
MED8	1.39451	0.00462439
ENDOG	1.39383	0.000968109
PYGB	1.3931	0.000361623
CFL1	1.39303	2.43182e-05
GBA	1.39297	0.000457437
MOSPD3	1.39244	0.0251428
NSDHL	1.39228	0.00145806
TXN	1.39166	0.000677019
COPRS	1.39152	5.9701e-05
CPNE2	1.39143	0.000986499
COL8A1	1.39115	0.000687352
LHFPL6	1.39064	0.0352178
TMEM160	1.39035	0.0159934
HSPB1	1.38995	1.13152e-05
DCTN3	1.38919	0.000172254
PLAT	1.38907	0.000758232
INPP5K	1.38894	2.89204e-05
DNAJC17	1.38868	0.00997215
GBAP1	1.38861	0.0276553
HAUS5	1.38852	0.00800057
LMBR1L	1.38846	0.00458132
MAGED1	1.38806	0.000172229
FKBPL	1.38721	0.0368338
ZFPL1	1.38718	0.00087086
TMEM234	1.38717	0.0365449
ARSA	1.38708	0.000759934
SREBF2	1.38668	0.00175395
IFITM2	1.38667	0.000375185
EHD1	1.38667	6.90054e-05
JMJD7	1.3866	0.0462063
KIAA1522	1.38646	0.00029098
TMEM132A	1.38646	0.00125405
THBD	1.38641	0.000192138
ORAI2	1.38625	0.00259866
CKAP4	1.38608	4.50241e-05
PRSS23	1.38553	7.72046e-05
SLC52A2	1.38527	0.000291975
IGFBP3	1.38527	8.39005e-05
KIF3C	1.38504	0.0110321
COX8A	1.38491	2.51088e-05
ID3	1.38447	0.00368899
PHKG2	1.3844	0.00037929
TERT	1.38437	1.86291e-05
ROGDI	1.38434	0.00684948
CAVIN1	1.384	7.10542e-05
TNIP1	1.38365	3.86377e-05
RAB5IF	1.38355	3.07177e-05
REEP2	1.3832	0.00935955
PLXNA1	1.38175	6.50059e-05
NAA38	1.38167	3.93185e-05
MMP24OS	1.38162	0.000195709
FAM214B	1.3816	2.60379e-05
EMP1	1.38122	0.00924872
SNX15	1.38094	0.00527935
SRSF9	1.38076	0.000475025
RNPEP	1.38034	0.000121705
TMEM256	1.38033	0.00126054
NT5C	1.38006	0.000234511
MAP3K10	1.37978	0.00133193
FDX2	1.37964	0.00125177
MRGBP	1.37949	0.00469834
ND1	1.37944	0.000406428
PYCR1	1.37861	4.04856e-05
TPTEP2-CSNK1E	1.37853	0.00462961
SNX21	1.37792	6.33208e-05
CD151	1.3778	0.000180142
ZNRD2	1.37779	0.000273485
STX10	1.37749	7.58735e-05
RIC8A	1.37749	7.70758e-05
GTSE1	1.37739	0.0371198
ZDHHC12	1.37736	0.0270035
FMNL3	1.37674	0.00163952
PSMB3	1.37652	5.69778e-05
PXMP2	1.37596	0.0170451
GPX1P1	1.37589	0.0007546
ND2	1.3758	0.000514663
CTSZ	1.37565	2.58274e-05
TUBG2	1.37558	0.00425761
CKLF	1.37485	0.0372335
NUCB1	1.37479	8.77053e-05
WDR62	1.3747	0.00211433
MON1A	1.37462	0.00766388
LOC101927752	1.37437	0.0148402
GNB2	1.37432	3.73517e-05
DHRS1	1.37271	0.00369927
ENO3	1.37244	0.00116868
SPHK2	1.37215	0.00845401
ASB2	1.37199	0.000331131
ARL2	1.37186	3.78574e-05
AKR1A1	1.37179	0.000360289
NOTCH2	1.37148	0.000115372
ZBTB17	1.37105	7.00178e-05
S100A16	1.37101	6.85762e-05
AIP	1.37091	6.88774e-05
GPC1	1.3706	0.000341319
CNTROB	1.37046	0.00120724
NCAPD2	1.37046	0.000397319
CNPY4	1.37041	0.0486053
PKD1	1.37025	0.000319493
CUL7	1.36991	0.000564124
CEACAM16	1.36978	0.000105325
ZFYVE21	1.36905	0.000869371
CACNA1H	1.36883	0.0474942
INO80E	1.36865	0.000254816
GPR157	1.36843	0.0206626
IFT43	1.36831	0.00587275
PNPLA6	1.36776	0.000646138
CHPF2	1.36754	5.03193e-05
KRT80	1.36746	0.000119893
FSTL3	1.36741	4.47485e-05
ABHD4	1.36731	0.00116225
ARHGEF40	1.36693	0.000128041
RPA3	1.36681	0.00300328
UBA1	1.36667	0.000133209
TPGS1	1.36654	0.0126612
SELPLG	1.36643	0.0136426
MIF	1.36615	3.90085e-05
SLC6A6	1.36553	0.000171637
ACBD4	1.36546	0.0365191
ELN	1.36546	5.88308e-05
SMYD3	1.36525	0.00949151
SNUPN	1.36518	0.0033338
ZSCAN5A	1.36492	0.0476487
SLC25A45	1.3642	0.049867
FAM89B	1.3641	7.04825e-05
TSPAN5	1.36392	0.0181177
TRAPPC5	1.36388	0.000448341
GMPPA	1.36375	0.000582113
CAPG	1.36348	0.00794521
REX1BD	1.36347	0.000405432
CSK	1.3634	0.000110551
MVB12A	1.36309	0.000714974
BAX	1.36306	0.000159584
PSMB4	1.36264	6.66135e-05
CARNS1	1.3625	0.000825079
RPS19BP1	1.36236	7.08483e-05
CTHRC1	1.36201	0.0238203
COLQ	1.36179	0.0296742
SCAMP3	1.36148	0.000597792
SLC8B1	1.36141	0.0129827
STX1A	1.36133	0.0138182
TMEM98	1.36109	7.78443e-05
CALHM2	1.36103	0.0458744
MOB3C	1.3608	0.014302
TRIM3	1.36069	0.00352903
HEBP1	1.36033	0.0252516
NABP2	1.36018	0.000712403
NINJ1	1.36011	0.000694091
ATP6V0E2	1.36003	0.00185108
RPL23AP82	1.35993	0.00781809
SLX1A	1.3599	0.0345892
BCL2L12	1.35979	0.00234603
LMNB2	1.35965	0.000145644
SGSH	1.35907	0.00175171
PSMB7	1.35888	0.000109791
FIS1	1.35885	0.000157479
EHD2	1.35869	0.000179513
FARS2	1.35851	0.0266559
TPST1	1.35847	0.0284671
RGS3	1.35845	0.000520937
PPP1R12C	1.35844	0.000238014
CCDC61	1.35843	0.0426646
ETHE1	1.3584	0.0171978
PSMD2	1.3583	0.000167636
NAXE	1.35814	0.000548343
MROH1	1.35741	0.00601136
GSTK1	1.3572	0.00121355
PTOV1	1.35709	0.000213204
MTFP1	1.35629	0.0120919
TRPV2	1.35601	0.0488793
CHTF18	1.35597	0.019681
CNRIP1	1.35594	0.0222025
NDUFAF3	1.3559	9.51067e-05
PPARD	1.35574	0.000836225
LRFN3	1.35558	0.0188892
CHPF	1.35553	0.000605191
PMM1	1.35546	0.000689983
TXNRD2	1.35532	0.00119897
PSAT1	1.35522	0.00228808
RNF227	1.35522	0.0159719
CDH11	1.35513	0.0146688
ARF5	1.35512	7.95929e-05
RHOA	1.35492	8.68135e-05
PIGH	1.35488	0.0275891
NUDT14	1.35481	0.000475125
LIPA	1.35466	0.00322759
TIMELESS	1.35451	0.00118543
HOXB2	1.35443	0.00287738
FARP1	1.35412	0.000120975
NECTIN1	1.3541	0.0362942
DPP3	1.35402	0.000293508
TMED3	1.35401	6.67452e-05
ZNF513	1.35391	0.00120031
UBB	1.35376	8.35166e-05
SELENON	1.35353	0.000499291
DECR2	1.35338	0.00175197
SNRPN	1.35304	0.00134972
KIAA0930	1.353	0.000339185
SHARPIN	1.35291	0.000129456
WSB2	1.35274	0.000480625
DNPH1	1.35249	0.0423399
PDZD11	1.35221	0.000407492
PHOSPHO1	1.35157	0.024386
PTRHD1	1.35138	0.00622244
BMP8A	1.35118	0.0312748
GNAI2	1.35117	0.000168985
TUBG1	1.35094	0.000406809
SLC12A4	1.35073	0.000137542
SYNGAP1	1.35022	0.0209795
AMDHD2	1.35017	0.00814105
CYBC1	1.35005	0.00107078
CLIP2	1.35001	0.00835896
CAD	1.34931	0.000835653
FADS3	1.34895	0.000122567
B4GALT2	1.34872	0.000157627
LTBP2	1.34871	0.000687678
H1-10	1.34853	0.000150535
TMSB4X	1.34839	0.000106739
LOC107985200	1.34833	0.00749236
IER5	1.34822	0.00896877
SYDE1	1.34815	0.000308508
WBP1	1.34814	0.000936479
LAYN	1.34774	0.00350337
ANAPC11	1.34761	0.000272299
CACNA1S	1.34736	0.00573902
FAHD2A	1.34712	0.00216713
RAB5C	1.34705	0.000220929
SDC3	1.34644	0.000134662
KLHL30	1.34632	0.000846293
NIPSNAP1	1.34593	0.0131559
DTNBP1	1.34571	0.0366064
VPS25	1.34555	0.000226082
CBX6	1.34548	0.000146519
APH1A	1.34526	0.000111999
SRA1	1.34515	0.000562545
SLC44A2	1.34504	0.000118338
FAM219A	1.34494	0.000451974
SIDT2	1.34461	0.000536902
SLC9A1	1.34459	0.0152577
EPHB4	1.34451	0.000223077
H2AZ1	1.34444	0.00111661
AARSD1	1.34412	0.015311
YIF1B	1.34406	0.00117654
UXT	1.34377	0.000650306
ABCB8	1.34372	0.0120644
SLC4A2	1.3437	0.000238695
NRM	1.34346	0.0130717
HMG20B	1.34317	0.00029508
RHBDD3	1.34277	0.000905989
ZNF530	1.34262	0.0353834
NES	1.34217	0.00719169
CALM3	1.34149	0.000355515
DPAGT1	1.34124	0.00261481
GTF2H4	1.34069	0.002529
CHAF1A	1.34069	0.0253787
ODF2	1.34048	0.00241366
CENPX	1.34027	0.00386442
RAD51D	1.34021	0.0414566
PLPP5	1.3402	0.0417917
RELB	1.33993	0.00324516
HAUS4	1.33991	0.00215018
TAPBP	1.33931	0.000421004
POP4	1.33924	0.00142325
CCDC57	1.33906	0.00621616
AGBL5	1.33854	0.00267923
CCDC9	1.3384	0.00632949
SARS2	1.33834	0.00080684
ALYREF	1.33794	0.00051539
POLD1	1.33773	0.00157416
LSM2	1.33728	0.00185247
GFUS	1.3371	0.000426873
TAF6L	1.33677	0.00603589
DDX39A	1.3367	0.00193545
SMIM29	1.33668	0.0489891
CD63	1.33639	0.000137176
ZNF668	1.33638	0.000211287
IDUA	1.33638	0.0365673
SPR	1.33634	0.0450171
LOC101929367	1.33595	0.00089744
BOLA2	1.3358	0.0481553
NDUFS5	1.33574	0.000254017
LEMD2	1.33533	0.000262078
CD44	1.3352	0.00198038
DYNLT1	1.33501	0.000135679
KPTN	1.33495	0.0105231
AGRN	1.33494	0.00076913
CCDC85B	1.33494	0.000250106
SMARCD2	1.33486	0.0188512
MRPL14	1.33486	0.000468218
RPL18AP3	1.33479	0.042105
CDIPT	1.33439	0.000369708
RRAGA	1.33437	0.000452405
RHBDF1	1.33436	0.00021743
NPC2	1.33423	0.00030308
COPG1	1.33397	0.000225195
C20orf27	1.33393	0.00313312
ACTN4	1.3338	0.000233849
FAM189B	1.3333	0.00157923
USE1	1.33322	0.0183331
DOT1L	1.33306	0.000372376
STK36	1.33278	0.00312904
SLC39A1	1.33237	0.000237217
UROD	1.33233	0.000204294
GADD45GIP1	1.33209	0.000526987
INF2	1.33202	0.000898776
NFKBIB	1.33193	0.000413364
OLFML2B	1.33189	0.000734237
CXCL12	1.33173	0.0469117
RPLP1	1.33148	0.000117073
CLTA	1.33132	0.000279504
VSTM2L	1.33129	0.000244069
CD34	1.33121	0.000342797
CDC37	1.33092	0.000597828
PSMB6	1.33057	0.000348336
LINC01405	1.33051	0.0156288
MED22	1.3305	0.000252643
CREB5	1.33039	0.0488158
SIL1	1.33026	0.00367056
TM9SF1	1.33	0.00027842
COX6A1	1.32999	0.000273234
BIN1	1.32995	0.0013867
COPZ1	1.32994	0.000269812
TMEM177	1.32985	0.0438939
FAM86DP	1.32947	0.0304544
L3HYPDH	1.32926	0.00993436
BCR	1.32904	0.00645995
FKBP8	1.32897	0.000549803
TBC1D25	1.32881	0.00172182
PIGT	1.32867	0.000389655
TNS1	1.32867	0.0142114
GSS	1.32861	0.000717698
PHC1	1.32847	0.00164645
ZNHIT1	1.32838	0.000541115
PLEKHO2	1.32831	0.000247899
MVP	1.32813	0.00135687
PPP1R7	1.32806	0.000718581
AURKAIP1	1.32785	0.00022287
TTLL1	1.32782	0.0313286
EBP	1.3278	0.00694223
CCM2	1.32777	0.000205333
ARPC4	1.32775	0.00025215
ANXA5	1.32754	0.000435662
YRDC	1.32744	0.0478843
FBXW5	1.32736	0.000398859
PNKD	1.3271	0.00189638
MRPS34	1.32679	0.000732604
IL32	1.3267	0.000619415
PPP1CA	1.3266	0.00028316
CCND1	1.32657	0.00050527
FLOT1	1.3265	0.000565428
PNKP	1.32639	0.0060023
UNC119B	1.32639	0.0130272
OGG1	1.32635	0.00699149
TOM1L2	1.32629	0.00450288
DERPC	1.32626	0.0416958
H6PD	1.3262	0.000633851
TK1	1.32609	0.012153
IFT22	1.32575	0.026763
ACAA1	1.32568	0.00165567
SCYL1	1.32549	0.00038467
RPSA	1.32461	0.000325498
ABCB6	1.32453	0.00182686
DRP2	1.32399	0.0308413
FADD	1.32395	0.00444461
NIT1	1.32391	0.00186672
PLA2G15	1.32379	0.000492648
TBC1D10A	1.32372	0.0226018
CROCC	1.32372	0.0142695
PORCN	1.3234	0.00377878
OVCA2	1.32306	0.0170467
PPP1R11	1.32304	0.00261771
NELFB	1.32298	0.000433333
DDB2	1.32278	0.00104475
CTNNBIP1	1.32276	0.0171772
ENKD1	1.32274	0.0302432
GRN	1.32272	0.00218914
ESS2	1.32257	0.0022453
RAB35	1.32255	0.000650589
PML	1.32235	0.00223961
PPP1R18	1.32225	0.000341345
NDUFB8	1.32197	0.000566509
JMJD4	1.32185	0.0016384
DUSP13	1.32167	0.000731311
PIH1D1	1.32159	0.00113579
FBXL6	1.32118	0.0338868
WFS1	1.32112	0.00233908
GAPDH	1.32076	0.00088073
ATP6V0E1	1.32062	0.000309202
LZTR1	1.32059	0.00169194
PSMD13	1.32042	0.000364957
RPUSD3	1.32	0.0110249
IFFO1	1.31991	0.000345339
TMEM219	1.3196	0.000539817
TMUB1	1.31959	0.00775772
ORMDL3	1.3192	0.000341571
SLC3A2	1.31913	0.000619673
MIR34AHG	1.31911	0.0165191
LASP1	1.31909	0.000806792
PRDX2	1.31905	0.0013285
HSD11B1L	1.31902	0.0448388
EIF6	1.31869	0.000306092
GPR137	1.31865	0.0106037
VARS1	1.31862	0.000989601
CYTH2	1.31821	0.00042244
HS1BP3	1.31819	0.0205399
TCTA	1.3179	0.00100585
CDK16	1.31782	0.00086023
CTSF	1.31773	0.00436368
CAV1	1.31761	0.000761473
ADAM12	1.31754	0.000827537
COMMD6	1.31719	0.00194445
CIB1	1.31692	0.00345701
CCDC115	1.3169	0.00878285
BCAP31	1.31681	0.000737015
ARHGAP1	1.31657	0.00087847
PDLIM1	1.3162	0.00074851
ECM1	1.31583	0.000717071
BCL7C	1.31575	0.00734792
NOC4L	1.31568	0.00498576
ITGAE	1.31551	0.0134632
MARCKS	1.31545	0.000888867
STAT2	1.31521	0.000883147
MAN1B1	1.3152	0.000646144
AFAP1	1.31509	0.000777085
TNRC18	1.31509	0.000383312
LIMS2	1.31473	0.0157814
PHPT1	1.31472	0.00054371
RPS27	1.31469	0.0003626
LRSAM1	1.31448	0.00749625
RPS2	1.31442	0.000294155
TTC31	1.31415	0.00452366
TBC1D17	1.31397	0.00084679
C15orf39	1.31391	0.00077644
RPS19	1.31367	0.000292127
PACSIN3	1.31356	0.000797651
CAPN1	1.31354	0.00261704
XRCC1	1.31352	0.0018485
ASL	1.31341	0.0330457
TMED1	1.3133	0.00921195
COLGALT1	1.31323	0.000493637
EIPR1	1.31301	0.0041153
PDGFA	1.31298	0.00200355
ZWINT	1.31278	0.0288609
INTS1	1.31269	0.00302924
PPDPF	1.31263	0.000617098
NT5C3B	1.31248	0.0101726
SLC37A4	1.31244	0.0258291
SDC4	1.31241	0.000750143
VPS16	1.31228	0.00362514
KCTD11	1.31226	0.0241482
MAPKAPK3	1.31221	0.00200715
CCDC130	1.31219	0.00210595
TRIOBP	1.31208	0.000474828
ATF6B	1.31204	0.000579371
MAPK12	1.31195	0.00151001
FOXO6	1.31189	0.00177563
ATG101	1.31182	0.000545051
NOL3	1.31178	0.000705773
TP53I11	1.31167	0.00783482
GGT7	1.3116	0.0131154
SLC9A8	1.3114	0.0043468
ACOT8	1.31121	0.0205385
ARF3	1.31094	0.000651027
UQCC2	1.31091	0.00330454
MXRA7	1.31088	0.00026978
S100A11	1.3107	0.000473362
GPS1	1.3105	0.000543747
UBL7	1.31049	0.000883092
TBCB	1.31026	0.000955581
ENO2	1.31023	0.0034455
ACP2	1.31009	0.0144227
VAC14	1.31002	0.00158647
BBS1	1.30992	0.0480983
CDH15	1.30987	0.00291377
PPP2R1A	1.30906	0.00104988
DPYSL2	1.30901	0.00524955
TNNI1	1.30873	0.00339802
PXDC1	1.30858	0.00578355
ARHGDIA	1.30854	0.00130449
EPS8L2	1.30843	0.00283656
PLIN3	1.30807	0.000593864
NEURL1	1.30798	0.00320049
RAPSN	1.30783	0.00108678
NPR2	1.30781	0.0189848
RASA3	1.30759	0.00083975
SMIM14	1.30736	0.0310328
MRPL46	1.30736	0.00878981
DCTN2	1.30734	0.000682209
ARRDC1	1.30723	0.0445475
STX8	1.30719	0.0104476
TNNT2	1.30707	0.00404934
NXN	1.30703	0.0408786
NUDT2	1.30697	0.00479317
APOE	1.30688	0.00383386
MLF2	1.30654	0.000549816
HSPBP1	1.3064	0.00376638
NENF	1.30594	0.0168369
BTBD6	1.30558	0.00202256
MGLL	1.30552	0.00103086
JMJD8	1.30527	0.00237051
HLA-H	1.30523	0.00140383
PCNX3	1.30492	0.0012687
SLC35A2	1.30471	0.00630266
ATG2A	1.30393	0.00169496
CST3	1.30362	0.00230538
HRAS	1.30349	0.00159884
GAMT	1.30307	0.00107885
LSM4	1.30241	0.000583332
PTK7	1.3024	0.00458051
DHRS4	1.30239	0.0395812
SEC61B	1.30236	0.00815785
H2AJ	1.30235	0.0408569
TP53	1.3021	0.000747566
USP11	1.30192	0.00341541
AKR1C3	1.30169	0.000585428
LRP10	1.30117	0.00121576
RING1	1.30089	0.00185295
NLGN2	1.30066	0.00429497
PIEZO1	1.30036	0.0020065
PMF1	1.30023	0.00892088
LINC00654	1.3002	0.0425833
ENG	1.30003	0.026393
NDUFB4	1.29988	0.00152565
ATP5MD	1.29981	0.000682451
TEAD4	1.29951	0.00122293
USP5	1.29944	0.00167172
SLC39A7	1.29935	0.00069739
PCBP4	1.2991	0.00316161
GCDH	1.29897	0.00746616
FABP3	1.29866	0.00330493
CCDC51	1.29837	0.0102441
PLCG1	1.29832	0.00153183
CRY2	1.29794	0.0010059
NECTIN2	1.29792	0.00079641
FAM171A2	1.29791	0.014423
C11orf98	1.29784	0.00468834
C7orf50	1.29783	0.00121513
MIEN1	1.29768	0.0010944
PPP1R15A	1.29758	0.00583617
SAT2	1.29754	0.00438128
SRPX2	1.29747	0.0020428
AJUBA	1.29713	0.00113967
FKRP	1.29664	0.0312324
SEC61A1	1.2966	0.00122573
LTBR	1.29659	0.00102578
VIM	1.29656	0.000802824
PTBP1	1.29645	0.0019192
ATP5F1D	1.29636	0.00160854
MRPL27	1.29622	0.0031506
PSKH1	1.296	0.00529076
JUND	1.29573	0.00293537
SELENOO	1.29568	0.0112719
SNF8	1.29561	0.00083859
G6PC3	1.29557	0.00306668
SESN2	1.29555	0.0307748
DDA1	1.29548	0.000952033
CARD10	1.29546	0.0313331
SNX33	1.2954	0.00157595
CAPNS1	1.29524	0.00238605
STRN4	1.29482	0.00136714
PHETA1	1.29479	0.00408071
CEP170B	1.29469	0.000858167
NDUFA4	1.29453	0.00190276
PSMG3	1.29442	0.00712905
CPSF1	1.29438	0.00165763
LSM10	1.29427	0.00356046
OS9	1.29414	0.00243355
POLA2	1.29354	0.00693272
HOOK2	1.29346	0.00271358
MAPKBP1	1.29289	0.0118779
RNH1	1.29261	0.00159573
VARS2	1.2925	0.00285627
MAPK8IP3	1.29247	0.00373514
PJA1	1.29244	0.0328109
ATP8	1.29238	0.00362331
RAMP1	1.29229	0.0111065
MRPL41	1.29217	0.00161705
TIMP1	1.29212	0.00134322
TONSL	1.29212	0.0330421
GAL3ST4	1.292	0.0335856
TMEM158	1.29196	0.00157017
B3GAT3	1.2917	0.00332731
TUBA4A	1.29169	0.0012782
SCRIB	1.29159	0.00334512
ATP6AP1	1.29148	0.00252179
DNAAF5	1.29127	0.00210447
STYXL1	1.29111	0.0370979
FPGS	1.29002	0.00328204
PGP	1.28985	0.00564873
UBE2Z	1.28983	0.000895458
CLPTM1L	1.28958	0.000961778
NDUFS7	1.28956	0.00453372
ARHGEF2	1.28955	0.00138315
DRAM1	1.28945	0.0368564
IKBKG	1.2894	0.0223028
ABCC10	1.28907	0.0221072
FLII	1.28884	0.00364703
TMEM101	1.28884	0.00543849
HAGH	1.2888	0.00229559
FHOD1	1.28864	0.0314148
PRMT5	1.28853	0.00145145
CDK9	1.28796	0.00151031
EIF2B4	1.28789	0.00240924
BAG6	1.28784	0.00179615
SNX17	1.28758	0.00188622
TNIP2	1.28745	0.00439494
TYK2	1.28742	0.00288857
PARVB	1.28741	0.00299882
MRPL17	1.28708	0.0011077
PTGR1	1.28672	0.0152955
RBX1	1.28666	0.00221323
ABTB1	1.28598	0.0106855
NDUFA13	1.28576	0.00134652
GALNT11	1.28575	0.0177274
SND1	1.2856	0.00293686
RNF181	1.28547	0.00125461
MEN1	1.28527	0.00968338
ITGA3	1.28507	0.00166017
HAX1	1.28494	0.00133899
THOC6	1.28489	0.00785162
TSPO	1.28467	0.00196502
DUSP1	1.28466	0.00351779
TRAPPC1	1.2846	0.00196785
KLHL22	1.28431	0.0123132
PUS1	1.28416	0.0120892
MPV17L2	1.28399	0.027327
ABHD8	1.28381	0.0080823
LAMTOR4	1.28361	0.00277115
CENPO	1.28355	0.0197286
YIPF2	1.28342	0.0191351
PC	1.28338	0.0140426
GDPD5	1.28335	0.00415981
RALY	1.2833	0.00174779
CNPY3	1.28328	0.00902973
MAGED4	1.28311	0.00721931
LRRC41	1.28267	0.0015382
ELOF1	1.28259	0.00566078
PIN1	1.28238	0.00232564
DPP9	1.28183	0.00118981
EGR1	1.28164	0.00810542
PET100	1.28155	0.00593069
TMEM184B	1.28145	0.00259611
WASF2	1.28122	0.00151571
RPS17	1.28109	0.000910655
MRPL37	1.28104	0.005645
GALE	1.28097	0.00979098
MED12	1.28096	0.00618894
MRPL11	1.28088	0.0175981
SART1	1.28088	0.00168691
VPS37C	1.28045	0.01961
VPS51	1.28034	0.00181712
WDR46	1.27997	0.0020235
POLE4	1.27991	0.0398087
MAGED4B	1.27984	0.00864292
ZNF512B	1.27976	0.00284644
DCAF15	1.27963	0.0214983
MGAT4B	1.27958	0.00156603
TUBA1C	1.27929	0.00122419
MGAT1	1.27919	0.0021713
AOPEP	1.27914	0.00370968
SNAPIN	1.27909	0.00147889
ANXA6	1.27908	0.00366618
HMCES	1.279	0.00678329
FAM53B	1.27871	0.00491309
EEFSEC	1.27858	0.033588
PLOD3	1.27841	0.00241148
SRI	1.27841	0.0114144
NMRK2	1.27825	0.0370418
ZGPAT	1.27788	0.00617645
TBC1D2B	1.27782	0.00830364
GUK1	1.2778	0.00147636
DCTN1	1.27772	0.00594142
CDK4	1.27768	0.00107441
OST4	1.27752	0.00526127
RHOB	1.2775	0.00177018
ZNF282	1.27722	0.00886779
P2RX5	1.2771	0.00452707
WDR18	1.27702	0.00539786
THAP7	1.27699	0.00202847
DAD1	1.27697	0.0021303
PI4K2A	1.27665	0.00295124
PHLDA3	1.27661	0.00223467
PUSL1	1.2765	0.0215831
TUBA1B	1.27636	0.00362541
CRELD2	1.27625	0.0139246
PPP2R5D	1.27622	0.00177747
NDUFB11	1.27621	0.00288214
VKORC1	1.27616	0.00261199
STOML1	1.27606	0.00336755
BRF1	1.27596	0.00286211
ACTA1	1.2754	0.0398049
BCS1L	1.27533	0.014746
TSSC4	1.27522	0.00181499
PIP5K1C	1.27522	0.00357573
DCLK2	1.27514	0.0060785
SLC25A25	1.27514	0.00370615
HYOU1	1.27503	0.00222842
TBC1D10B	1.27501	0.00701789
PSMD4	1.27498	0.00164773
RNF24	1.27491	0.00661769
NCAM1	1.27489	0.00952562
CLK3	1.27488	0.00627592
HLA-E	1.2747	0.0122717
OSMR	1.27464	0.00442117
ATAD3A	1.27461	0.00334329
CUEDC2	1.27456	0.00189417
PCED1A	1.2745	0.0314595
B4GALT7	1.27441	0.0198599
ATP2B4	1.27429	0.0287914
TADA3	1.27422	0.00213241
C1orf198	1.27415	0.00526052
GANAB	1.27408	0.00631149
SMG9	1.27405	0.00757616
KLF16	1.27398	0.00589116
PPP1R3F	1.27393	0.00376399
PSMD8	1.27389	0.00188313
CHMP2A	1.27386	0.00169497
WASH3P	1.27354	0.0272476
TPRA1	1.27342	0.00747593
SLC2A4RG	1.27334	0.00225918
SMARCB1	1.2731	0.00164724
SEPT5-GP1BB	1.27303	0.0211091
ZNF579	1.27301	0.00786781
PPIA	1.27285	0.0012155
VEGFB	1.27282	0.00505584
ARHGEF10L	1.2728	0.00246199
NDUFA2	1.27278	0.00188622
WDFY2	1.27277	0.0121566
TRAFD1	1.27274	0.00160894
ERCC1	1.27261	0.00246402
ALDH4A1	1.27258	0.00519653
SDF4	1.27245	0.00214405
COMMD4	1.27225	0.0154105
ACY1	1.27225	0.0309181
TPM2	1.27213	0.0113773
SMPD4	1.2721	0.00226434
BCORL1	1.27196	0.0384297
MAD1L1	1.27182	0.00296138
CBY1	1.27155	0.0258803
TSR3	1.27116	0.00232718
LBH	1.27113	0.00297665
NUP93	1.27107	0.0042168
WDR83OS	1.27104	0.0026858
ZNF768	1.27103	0.00292816
LSM7	1.2709	0.00615912
ITPA	1.2709	0.00329297
TCF25	1.27075	0.00438394
AP2M1	1.27061	0.00180247
GMIP	1.27058	0.0207139
PTPRS	1.27037	0.00285885
COQ4	1.27037	0.0208422
EIF4EBP1	1.27032	0.0287821
SYNPO	1.26982	0.0463735
SLC39A3	1.26975	0.015507
RHOG	1.26971	0.0405498
GPSM1	1.26962	0.0167301
PANK4	1.26959	0.0169801
MEAK7	1.26958	0.0404539
H3-3B	1.26955	0.0165417
PSMC4	1.26942	0.00303405
NAA10	1.26934	0.00323877
WDR13	1.26921	0.00767962
MYO7B	1.26921	0.0367192
TRIM41	1.26919	0.00522334
RABEPK	1.26904	0.0401303
COX14	1.26899	0.0135661
CCDC28B	1.26897	0.00880535
SURF4	1.26886	0.00233306
STK11IP	1.26843	0.0272975
FAM50A	1.26842	0.00243128
GAS6	1.26822	0.00493304
PLXNB1	1.26816	0.00663298
PGAM1	1.26815	0.00309835
SPAG7	1.26815	0.00558428
OXLD1	1.26785	0.0247795
CSTB	1.26778	0.00229934
C9orf16	1.26776	0.00579313
PSMB10	1.26773	0.0227883
DDX54	1.26761	0.00364768
PTGES3L	1.26757	0.0282473
BORCS6	1.26743	0.0209673
DDX49	1.26735	0.00276246
STT3A	1.26729	0.00346422
SDR39U1	1.26724	0.0153192
ZDHHC16	1.26714	0.0106906
TBC1D2	1.26712	0.0138318
PLEKHG5	1.26699	0.00372388
ELP6	1.26681	0.00698158
MXRA7P1	1.26678	0.0111455
CRIP1	1.26669	0.0118298
OAZ1	1.26665	0.00155007
POP7	1.26656	0.0211928
GAS5	1.26651	0.00424598
NDUFB2	1.26647	0.00349049
ZNF316	1.2661	0.002246
SLC35B2	1.26602	0.0038293
COPE	1.2658	0.00240089
ARFIP2	1.26577	0.0135764
STUB1	1.26569	0.00212204
DGAT1	1.26564	0.00912251
IRAK1	1.26557	0.00320713
PIGO	1.2652	0.0177064
EPHX1	1.26502	0.021871
UBXN6	1.26466	0.00363473
CARS2	1.26463	0.0073162
THOP1	1.26446	0.00401418
AEN	1.26443	0.0118206
GLB1	1.26442	0.0150804
NME2	1.26435	0.00237253
MINK1	1.26411	0.0142263
CAPN15	1.26401	0.00444899
TPGS2	1.26397	0.00706281
INCENP	1.26394	0.0140831
RPS11	1.26394	0.00168585
MIR4435-2HG	1.26384	0.00526302
MOB3A	1.2636	0.0203754
TNKS1BP1	1.26354	0.00345666
NUP188	1.26345	0.00575039
ATRAID	1.26336	0.00309066
PPIP5K1	1.26336	0.0428478
CLN3	1.26332	0.0246914
FANCE	1.26323	0.0480544
PDGFC	1.26323	0.00786374
GPR108	1.26306	0.00789382
MYL6B	1.26303	0.00591356
TRIM72	1.26298	0.00913512
RPN1	1.26297	0.00258112
GALNT2	1.26293	0.00469356
GTPBP2	1.26282	0.00370875
MAD2L2	1.2628	0.00819008
LMCD1	1.26272	0.0270098
PGAP6	1.26256	0.00460013
TUFM	1.26252	0.00355114
ARHGEF1	1.26239	0.00841678
MGAT5	1.26237	0.00944707
IDH2	1.26227	0.0202446
UQCRQ	1.26214	0.00278374
RBCK1	1.26193	0.00231546
SLC25A29	1.26189	0.012706
TAX1BP3	1.26152	0.00440659
ACTR1B	1.26134	0.00427835
GIPC1	1.26116	0.00261277
DBI	1.26101	0.00496123
IFFO2	1.26089	0.0104517
ZBTB7B	1.2608	0.00252778
MACROD1	1.26072	0.00559144
R3HCC1	1.26062	0.00554572
SMTN	1.26046	0.00403298
NFKBIA	1.26041	0.0165559
C17orf49	1.26036	0.0122735
NDUFAF8	1.26035	0.0248201
LDLRAD3	1.26003	0.0064127
PLEKHJ1	1.25987	0.00569611
TAP1	1.25978	0.00334286
AUP1	1.25966	0.00315612
H1-0	1.2596	0.00458456
DBN1	1.25958	0.00653272
MTSS2	1.25957	0.00528077
STAT6	1.25932	0.00328452
C19orf25	1.2593	0.00928115
GPR153	1.25917	0.00928377
LOC642969	1.25917	0.00476699
TRIR	1.25914	0.00364854
CHCHD2	1.25897	0.0025691
CCDC124	1.25895	0.00307171
CIAO2B	1.25891	0.00439701
FLYWCH1	1.25831	0.00623001
DHX30	1.25831	0.0049175
C11orf24	1.25828	0.00321973
PIK3R2	1.25826	0.0142987
NDUFB9	1.25821	0.00323572
PLEKHM1	1.25812	0.00482243
RRP9	1.25802	0.00833947
HMCN2	1.25799	0.00350019
HSPB2	1.25797	0.0045512
MSN	1.25789	0.00266644
ATAD3B	1.2578	0.00787231
CDK5RAP3	1.25779	0.00439376
TEX264	1.25775	0.010834
ALKBH7	1.25762	0.0103629
STK19	1.25748	0.0291789
IGF2R	1.2573	0.0144787
POLR2G	1.25712	0.00345117
SAE1	1.25711	0.00315192
NECAB3	1.25704	0.00639993
INTS9	1.257	0.0298818
E4F1	1.25687	0.0114067
RFC2	1.2568	0.0281972
RPL26L1	1.2567	0.00758152
ANO8	1.25656	0.0192984
ACOT2	1.25653	0.00434168
CCDC106	1.25646	0.0120679
RAPGEF1	1.25605	0.00868823
NCK2	1.25588	0.00799516
STK10	1.25584	0.00561217
CD99	1.25578	0.00322201
PHF19	1.25566	0.0240512
TOMM7	1.25562	0.00372027
ARL3	1.25551	0.0205751
TMEM205	1.25545	0.00332335
MANBAL	1.25538	0.00747625
RUSF1	1.25538	0.00380746
MED16	1.25537	0.0129269
TRAPPC9	1.25536	0.0210024
MRPL53	1.25534	0.00386607
MED24	1.25527	0.00961431
TOMM40L	1.25517	0.0343392
SMYD5	1.25511	0.0235274
MIER2	1.25508	0.0190791
GPS2	1.25492	0.0105459
MAPKAPK2	1.25484	0.00409599
RNF166	1.25482	0.0308727
CD99L2	1.25479	0.00429376
NAGK	1.25476	0.00609979
PEX10	1.25473	0.0104607
HLA-A	1.25462	0.00331825
SGCA	1.25462	0.0065172
RPAP1	1.25435	0.0237556
ATG4B	1.25434	0.00392137
TBKBP1	1.25431	0.0209852
PRXL2B	1.25426	0.0301037
HTRA2	1.25407	0.00475057
PIGQ	1.25384	0.0360687
RNA28SN1	1.25382	0.0406421
YIPF3	1.25356	0.00301217
TENT4A	1.2535	0.0142379
BABAM1	1.25333	0.00454484
RNA28SN2	1.25328	0.0406391
APMAP	1.25328	0.00526655
FBXL12	1.25277	0.0185154
MRPL58	1.25275	0.018381
ATF5	1.25255	0.0317741
ZNF319	1.25253	0.0378132
MICAL1	1.25245	0.00568261
PREB	1.2524	0.00414866
PPP1R14B	1.25207	0.00468985
UBL5	1.25206	0.00412813
APEH	1.25203	0.0102636
AXIN1	1.25176	0.0118424
GRHPR	1.25175	0.00706774
SBF1	1.2517	0.00657561
TRIM35	1.25169	0.0097636
ITGA10	1.25162	0.0217294
NDUFA11	1.25161	0.00407599
[truncated: 4,169 more rows]

## Sheet: SASP vs Control (Fig. 4D)
Gene_Symbol	dSEN-CTL/CTL.fc	dSEN-CTL/CTL.raw.pval
HSPA6	9.82114	2.4852e-08
HSPA7	8.92369	0.000330221
DNAJC25-GNG10	7.42062	0.0216044
SOHLH2	7.36356	0.000499134
RPL5P30	6.52087	0.0103849
LOC653698	6.07416	0.0420592
LOC101927383	5.59542	0.00526115
CTSH	5.58833	4.59856e-42
PEBP4	5.58031	0.000369547
RORC	5.21851	8.16614e-06
PLA2G4B	4.78836	0.004403
AS3MT	4.62892	0.00206962
UBE2F-SCLY	4.38894	4.13065e-07
LINC00294	4.36382	0.0121039
LOC105379343	4.19685	0.0111853
LOC115308161	4.05243	0.0177169
COL4A3	3.75696	0.00193345
TDRD12	3.62801	0.0281416
RPL18AP6	3.58187	0.0186147
DPP4-DT	3.52365	0.00134159
LOC112268444	3.44406	0.0365964
LOC101929643	3.44134	0.00632071
BANF1P2	3.41462	0.0217629
DGCR5	3.30744	0.00169597
IFNLR1	3.28886	0.00704092
SLC2A4	3.20998	7.27158e-09
KDM2B-DT	3.19105	0.0483035
LOC107985462	3.17759	0.0125833
LOC105369194	3.16504	0.00921242
LOC107985474	3.1198	0.0375609
RPTN	3.10808	4.86907e-06
PROX1-AS1	3.0953	0.00749199
SLC47A2	3.0779	1.17011e-05
UTP14C	3.07717	0.00774279
STAG3	2.94727	0.0489504
LINC02139	2.93485	0.0174275
TOMM20P4	2.92834	0.0411461
LOC101927057	2.91562	0.0112013
SENP3-EIF4A1	2.84699	0.0112086
LINC02348	2.79693	0.0323083
PTGDS	2.79129	5.25854e-19
CLVS1	2.78115	0.01887
SNORA25	2.76629	0.0307241
LOC105378662	2.75817	0.0211747
LINC01301	2.73667	0.0117164
PRR29	2.73266	0.0346004
LOC105376845	2.72096	0.0242125
RNASEH2B-AS1	2.72036	0.0251908
SLC47A1	2.71757	0.0147243
LOC105372790	2.65863	0.0300867
LOC105374612	2.6113	0.0424573
LOC105377043	2.60786	0.00722488
SPDYE18	2.60028	0.039719
TP73-AS3	2.57974	0.0347642
LOC105375790	2.5772	0.0133267
LOC105377394	2.56864	0.0488077
NBAT1	2.56508	0.0377324
TMEM88	2.56141	0.0152607
RN7SL381P	2.55687	0.0446605
LOC107986676	2.54894	0.0426293
ADGRL2	2.54259	0.0456158
ALDH3A1	2.54121	0.0147717
MUC8	2.51997	0.0455332
KCNA7	2.49209	0.00106231
EMID1	2.47526	0.00657561
LOC344382	2.44276	0.00258027
LOC105378949	2.4369	0.0155435
GDF1	2.42193	0.00696162
DMKN	2.42191	0.0247544
LINC00930	2.41512	0.0136933
DNAH8	2.39668	0.0149264
RGMA	2.37808	0.0020475
MLXIPL	2.37389	1.77716e-10
SIGLEC15	2.36948	0.0492916
APOC1	2.36804	6.77377e-10
ART1	2.3564	0.00252637
CATSPER3	2.35592	0.0379377
COL4A4	2.34276	0.000785696
TLCD3B	2.30666	0.0154747
CLLU1	2.2984	0.00544835
APOL5	2.28056	2.49234e-08
THSD7B	2.26699	0.0432502
TRIL	2.26426	0.000224605
ASB14	2.25681	0.00488817
LOC107985507	2.24711	0.0460521
SSTR5-AS1	2.23977	3.60092e-05
PRKN	2.23593	0.00808994
TMEM72	2.23203	0.000782446
NMNAT3	2.2039	0.0390993
LINC00942	2.18641	0.00117884
RPRM	2.17831	0.0238966
LOC105375359	2.17689	0.0418344
CELA3A	2.17508	0.0016018
THPO	2.17179	0.0265507
NEU4	2.15044	2.56045e-08
SLC2A5	2.13567	2.08548e-09
FTLP15	2.13055	0.0219594
LOC107985869	2.09881	4.46069e-07
RHPN1-AS1	2.09492	0.040477
LRTM1	2.09355	0.000424962
GSDMC	2.08668	0.00190643
SSTR5	2.08597	1.06181e-06
CPT1B	2.08396	0.00117068
IGFL2-AS1	2.08212	0.00966506
LINC02209	2.08041	0.0494008
LOXL4	2.06575	5.51039e-11
LINC02257	2.05352	0.0256414
AGAP6	2.04504	0.00433571
LOC107985357	2.0202	0.0109538
MYCL-AS1	2.01209	0.0100269
S100A1	2.0091	0.00824035
KCNJ11	2.00571	0.000521164
HCN2	2.00026	2.55699e-10
TTC4P1	1.99576	0.0090847
LOC105374325	1.98599	0.0140195
PPARGC1A	1.98472	0.00240326
WSCD1	1.98461	3.14276e-09
LOC105377911	1.98248	0.00728211
THRSP	1.96925	0.000150911
SUOX	1.96821	1.8076e-05
FBXO30-DT	1.96702	0.0171373
LOC105375988	1.96452	0.000551732
PTP4A3	1.93502	9.30661e-08
LRRC14B	1.93395	7.0738e-07
LCNL1	1.93299	0.00431668
LINC00882	1.93122	0.0152153
SLC38A5	1.92536	0.00513827
ACTA1	1.91043	7.06806e-06
PLIN4	1.91001	0.0283963
LOC105369904	1.90653	0.0135338
TMX2-CTNND1	1.89855	0.00151017
C10orf71	1.89021	2.50906e-05
LOC107984906	1.88572	0.0377768
CHI3L1	1.87388	0.0068614
PYGM	1.85411	2.0352e-05
RASGRF1	1.84796	0.0097224
ATP2A1	1.84668	7.4988e-05
ADCY1	1.84467	0.0456318
PIPOX	1.84294	2.91088e-06
LOC101926967	1.84164	0.0204222
SLC29A2	1.83912	0.00535558
FHAD1	1.83389	0.00703476
ANKRD65	1.8284	0.0109902
TMEM176B	1.81541	0.0382929
PGAM2	1.80723	1.96407e-06
SLC2A12	1.79893	0.00579229
MYL3	1.79396	0.00134822
L1CAM	1.79313	2.26031e-07
TMEM38A	1.78291	4.64215e-07
STEAP3	1.7757	9.63607e-07
ZNF710-AS1	1.76335	0.0330548
LOC102724632	1.74869	0.000230602
KCNS3	1.74835	2.15933e-06
ZNF554	1.74784	0.00590915
MRAP2	1.74418	4.89486e-05
CYGB	1.7423	0.00485155
TRIM16L	1.73497	5.44335e-05
HHATL	1.7339	0.0199344
ABCB9	1.73236	1.01714e-06
CYYR1	1.73235	0.0140879
REEP6	1.73137	0.0466547
AOC1	1.71571	0.00027719
SNCB	1.71244	0.0111571
NEURL2	1.71231	0.0140873
IGF2	1.70789	0.000266954
CLSTN2	1.7075	0.000157059
MYBPHL	1.70577	0.00238401
RPL3L	1.70258	0.000394169
CEROX1	1.6958	1.17425e-06
FAM174B	1.69553	4.86063e-06
ANKRD9	1.69064	6.2136e-07
TUBA8	1.68907	0.000893184
LINC02397	1.68358	4.43286e-06
KCNJ2-AS1	1.68357	0.0342419
FAM78A	1.6828	0.000203843
MYL10	1.67791	0.0097937
TNS1	1.67758	0.00015913
ALDH3B1	1.67522	2.3245e-06
RPH3AL	1.66912	0.0283143
NMRK2	1.6691	0.000575074
CYP27A1	1.66633	3.07336e-06
TBX1	1.66566	0.00208495
HR	1.6631	1.04356e-05
PDE2A	1.66285	0.000208822
PSG1	1.6552	0.00949702
SLC48A1	1.65373	0.0201053
SLC29A1	1.65312	1.72524e-06
SEMA6C	1.65243	9.75362e-05
P2RY2	1.65045	0.000584656
LRRC39	1.64986	0.000747237
TIMM23B	1.64947	0.00194465
MVB12B	1.64555	0.023262
CKM	1.64061	0.000357533
CD36	1.63944	0.000478145
COL24A1	1.63522	0.0150645
ACSF2	1.62863	0.0214609
LRRC2	1.62706	0.000937801
XIRP2	1.62611	0.00043724
RRAGD	1.62596	6.06578e-06
AKR1C2	1.6182	0.000332731
PIK3C2B	1.61803	4.4275e-05
OSBPL1A	1.61765	0.00232872
SIRT2	1.61671	1.64558e-05
PRRX1	1.61637	0.000693017
LINC02709	1.61044	0.000368833
FAM83E	1.61023	0.00243893
PLCE1	1.61018	0.000255497
MYCL	1.61014	3.00423e-05
MYL5	1.6094	0.000104222
TMCC1-AS1	1.60736	0.0468342
SCN4A	1.60724	0.000277257
COQ10A	1.60652	5.4149e-06
CHRNG	1.60563	0.00010599
TNNI2	1.60552	0.000167542
SH3BP5	1.60365	0.0341938
RMDN2	1.60053	0.0260313
HIP1	1.59737	1.57715e-05
MAMSTR	1.5973	0.0345575
UNC93B1	1.59619	0.000108237
SLC27A1	1.59605	1.33567e-05
CYTIP	1.59475	0.0383397
UAP1L1	1.59415	4.45815e-05
TMEM229B	1.59385	0.0409674
RAMP1	1.59177	0.000165245
LOC101928368	1.58828	0.0102633
CLCN4	1.58727	0.000312594
CCDC3	1.58605	1.92323e-05
ALDH3A2	1.58561	9.08657e-06
CPEB3	1.585	0.00635834
PTK6	1.57703	0.00474264
MREG	1.57239	0.000328701
FSD2	1.57206	0.0258434
COX6A2	1.57005	0.000227127
ASB16	1.56703	0.010951
ALS2CL	1.5636	0.000387413
DIRAS1	1.56281	0.000991771
COL22A1	1.55842	0.0218364
PADI2	1.55644	0.000466149
ZBED5-AS1	1.55434	0.0241292
ADSS1	1.55064	0.0312652
ABLIM2	1.54935	0.00867423
SSH2	1.54816	3.14678e-05
TRIM63	1.54285	0.000246571
SBK1	1.54199	0.00292993
BHLHE40	1.53722	0.00016559
FHL3	1.53674	0.000314994
CACNG6	1.53632	0.000149173
KY	1.53326	0.00409509
CAMK2B	1.53264	0.00179321
GPD1L	1.53172	0.000266751
SNURF	1.53004	0.0116576
PTH1R	1.52956	0.00858557
CNIH3	1.529	0.00969074
EXTL1	1.52579	0.000332231
CORO6	1.52423	0.00029966
LRP4	1.52314	0.000450122
ARRB2	1.52161	0.000172259
EPM2A	1.52157	0.0021822
SERPINB12	1.51793	0.000564186
KSR1	1.51666	0.000452906
AKAP1	1.51618	6.63699e-05
THEMIS2	1.51496	0.020644
TRIM54	1.51402	8.69932e-05
CLTCL1	1.5127	0.000572994
PTGES3L-AARSD1	1.51203	0.0138253
CBFA2T3	1.51095	0.00228178
ARHGEF37	1.50485	0.00677401
ELMO1	1.5048	0.00260824
GULP1	1.50434	0.00714996
KCNN3	1.50426	0.000406677
CHRND	1.50389	0.000284277
CCDC169	1.50356	0.045577
CMIP	1.5017	0.000354789
NFIX	1.49883	0.000727406
RGS16	1.49825	0.000229765
SIK1B	1.49659	0.000170874
TTLL4	1.4963	0.00064556
CD34	1.4958	0.000604596
STK39	1.49499	0.000749446
TSNARE1	1.49418	0.0496683
TMEM86A	1.49398	0.0110265
CTSD	1.49362	0.000118628
SIK1	1.49028	0.00019073
FRAS1	1.48979	0.018462
EEF1A2	1.4881	0.000939307
TNFRSF25	1.4877	0.00191032
ASB2	1.48725	0.00479945
ATP1A2	1.48603	0.000254653
PPP1R12B	1.48445	0.00550762
OPHN1	1.48423	0.0132471
LDB3	1.48311	0.00326971
COX7A1	1.48291	0.0462817
DGLUCY	1.4827	0.00957447
BCKDK	1.4809	0.000311498
RINL	1.47877	0.00557167
PLEKHG5	1.47679	0.000958238
TP73	1.47665	0.00189069
PHKG1	1.47633	0.00167346
AR	1.47372	0.00245733
PANK1	1.47326	0.00146924
ADAMTSL4	1.47214	0.000628847
DAG1	1.47123	0.00153613
ST3GAL5	1.47094	0.000259375
FAM13C	1.4699	0.00110317
EPHX1	1.46984	0.00994405
PRKAB2	1.46925	0.000226169
HSD11B2	1.46838	0.0300933
P2RX5	1.46787	0.000495388
DENND4B	1.46484	0.00142924
UBASH3B	1.46466	0.00145241
RHOBTB2	1.46463	0.00323843
PTPDC1	1.46403	0.0172391
LOC101929367	1.46021	0.00357371
SLC25A23	1.45952	0.0112367
MLLT6	1.45919	0.00219633
ITGB6	1.45899	0.00201683
TNFAIP8L3	1.45756	0.0281961
SYNPO2L	1.45676	0.00460757
CDC42EP3	1.4554	0.000359757
DMD	1.45315	0.00999828
TOMM40L	1.45056	0.0184409
MYBPC2	1.45047	0.0196625
TMEM161A	1.44666	0.00375182
TPD52L1	1.44485	0.00808902
HMGCL	1.44303	0.00954664
CRYAB	1.4426	0.000507468
FHOD3	1.44251	0.00544674
MLIP	1.44099	0.00389054
LRP5	1.43891	0.00116259
CDK5RAP2	1.43877	0.000826516
PLEKHA5	1.43857	0.0205855
MTERF2	1.43819	0.00764063
DDI2	1.43789	0.000626434
ADCY9	1.43674	0.00105532
FGF13	1.43623	0.00521467
AZIN2	1.43612	0.0340623
RAPGEF1	1.43605	0.00197132
SFXN4	1.43403	0.0224953
SNTB1	1.43369	0.00219712
MIR1-1HG	1.4336	0.0136646
KLHL41	1.43346	0.000582462
PYROXD2	1.4325	0.00751398
MYH7B	1.43239	0.0180282
SLC25A4	1.42979	0.00123748
PRKG1	1.42961	0.00531105
TMEM8B	1.42895	0.00701161
TMEM164	1.42796	0.00140794
KPNA3	1.42772	0.000899293
SLC6A8	1.4277	0.00186479
ATP9A	1.42716	0.00413325
ACHE	1.42666	0.0307953
ANGEL1	1.42514	0.00218857
AKR1C3	1.42482	0.000825994
KLHL30	1.42321	0.00171002
KAT2B	1.42301	0.00314823
PAX8	1.42238	0.0116969
MICOS13	1.42216	0.000897927
DACT1	1.42211	0.00116847
DLEU1	1.42189	0.0374958
HSF1	1.42132	0.000760016
TBC1D16	1.42001	0.00822468
FOXO3	1.41943	0.000785864
LSP1	1.41933	0.00171319
DOK3	1.41715	0.00716808
MEF2A	1.41692	0.00320865
FITM1	1.41627	0.00434064
BLCAP	1.41546	0.00271393
INPP4B	1.41436	0.00547655
BTBD6	1.41236	0.00170257
PLEKHA6	1.4115	0.00112057
COQ8A	1.41078	0.00929893
TRAK1	1.4103	0.00175865
DUSP13	1.41026	0.00129881
SH3PXD2A	1.40957	0.00445917
PTPRR	1.40938	0.0470785
UTS2R	1.4093	0.00293558
RPS6KL1	1.40795	0.018507
NNT-AS1	1.4078	0.0205806
TPM1	1.40754	0.00307869
MRM1	1.40719	0.0456755
MFHAS1	1.40447	0.00359848
ALPK1	1.4028	0.0452465
MYMK	1.40222	0.00658231
QPRT	1.40166	0.0222361
MTSS2	1.4015	0.00267062
TMEM131	1.4015	0.00326571
CAND2	1.40018	0.0112204
MEF2C	1.39948	0.0152761
PFN2	1.39898	0.00116204
TCEA3	1.39883	0.00368203
MYL2	1.39836	0.00654875
JAG2	1.39811	0.00274743
AKR1C1	1.39791	0.0147737
STN1	1.39752	0.00303017
GYS1	1.3973	0.00519028
ACOT11	1.39696	0.010868
CORO7-PAM16	1.39683	0.00903812
ALDOA	1.39662	0.00325605
CDK5R1	1.39654	0.00172117
ABLIM1	1.39596	0.00516887
SDHA	1.39547	0.00469126
CAMSAP1	1.39532	0.0019611
KAZALD1	1.39528	0.00308556
CISD1	1.39517	0.0153263
TENM3-AS1	1.39495	0.00619556
FABP3	1.39413	0.00282718
NEGR1	1.39372	0.0339766
SYNC	1.39342	0.00907871
LMOD3	1.39326	0.0061772
LOC653513	1.39144	0.00214906
ITM2C	1.39122	0.00320799
NDRG2	1.39064	0.00822875
FYCO1	1.39037	0.0094101
EML2	1.39017	0.00803416
NIPSNAP2	1.39012	0.00302191
PTPRU	1.38909	0.00519791
SEPTIN5	1.38882	0.0073196
ZNF205	1.38857	0.00936584
SLC12A7	1.38813	0.00295568
TMEM233	1.38809	0.00247717
KANK1	1.38792	0.00217566
MRPS10	1.38563	0.00194581
FLVCR2	1.38454	0.00238759
RNA45SN2	1.38424	0.0286977
NFIC	1.38412	0.00754028
UBE4B	1.38384	0.00764229
RAD23A	1.38311	0.00396185
ANKHD1-EIF4EBP3	1.38298	0.0367926
ACSL1	1.38227	0.00249665
TPCN1	1.38168	0.00468676
FUCA1	1.38102	0.0107869
IMPA2	1.38042	0.00492021
ZNRF1	1.37987	0.00350903
IL32	1.37912	0.00621916
TBX15	1.37881	0.0110729
TIGD5	1.37865	0.0306163
PURB	1.37737	0.00186007
LOC101927793	1.37647	0.0168401
SRL	1.37563	0.0374993
JPH2	1.37547	0.00655319
BCAM	1.37527	0.00891782
TNNT1	1.37494	0.00507905
HDAC4	1.37233	0.00346677
UBL4A	1.37167	0.00355799
PIP4P2	1.37143	0.0282356
ZNF555	1.37043	0.00563641
ESRRA	1.36984	0.00386456
PLXNA1	1.36902	0.00332936
CARNS1	1.36815	0.0242199
DNAJA4	1.36763	0.00262584
PGF	1.36564	0.0119376
MVP	1.36467	0.00903123
STBD1	1.36441	0.0170645
ENDOD1	1.36193	0.00743089
MRLN	1.36162	0.0201117
ABCA3	1.36147	0.0179965
PACS2	1.3614	0.0117686
CTDNEP1	1.36107	0.00408991
DIP2C	1.36064	0.00975598
CACNA1S	1.36054	0.0355636
BGLAP	1.36011	0.0142401
TRAPPC2L	1.35977	0.00344079
CAP2	1.35942	0.00956796
ARHGEF7	1.35913	0.00264241
CISD3	1.35888	0.0292399
NAT8L	1.35803	0.0118658
MRPS18B	1.35767	0.00341661
PFKM	1.35687	0.0119167
GRAMD4	1.35653	0.0169192
TRAF6	1.35625	0.01197
UNC45B	1.35592	0.014512
SVIL	1.35565	0.0106607
TXLNB	1.35527	0.0101535
C19orf47	1.35375	0.00570417
UBE2D4	1.35351	0.0108877
GOLGA4	1.35285	0.0164517
AHDC1	1.35206	0.00732819
GPRC5B	1.35199	0.0126438
RSAD1	1.3512	0.00842987
CDK18	1.35003	0.0172166
PORCN	1.34935	0.0350371
TENM3	1.34719	0.0270578
MACROD1	1.34595	0.00800204
LIG3	1.34575	0.0153448
RNF123	1.34566	0.0127028
BEST3	1.34495	0.011961
SNHG16	1.34418	0.0045519
TGM2	1.34384	0.0391439
MTX3	1.34335	0.0142335
SLC25A34	1.34269	0.0327953
RNH1	1.34202	0.00637276
CALM1	1.34102	0.0102673
SPTB	1.34093	0.0189213
FAM118A	1.34086	0.0121254
GSE1	1.34039	0.00901996
CEACAM16	1.34011	0.00963853
CARD19	1.33975	0.0378722
HRC	1.33919	0.0161668
WDR81	1.33871	0.0058165
GM2A	1.33853	0.0387963
OXA1L	1.33852	0.00729712
LINC00667	1.33836	0.0100595
QRSL1	1.33673	0.0316564
NDUFB5	1.33648	0.00669918
ZBTB47	1.33647	0.0164703
ABCB6	1.33644	0.0162515
ALDH1B1	1.33479	0.00582843
ME1	1.33402	0.0195966
PAFAH2	1.33399	0.0189092
IL21R	1.33394	0.0410704
COBL	1.33391	0.0109444
ISYNA1	1.33368	0.0295291
AGFG1	1.33345	0.012485
TULP4	1.33288	0.0190298
PLA2G4C	1.33282	0.00790943
KREMEN1	1.33263	0.0136559
PDK2	1.33179	0.00568961
TMEM158	1.3294	0.00861769
BMP8B	1.32937	0.006857
CHD7	1.32903	0.0158025
ANKH	1.32856	0.0420228
FXYD1	1.32801	0.0215126
IPO7	1.32782	0.00852934
ANKZF1	1.32732	0.0421717
ST8SIA2	1.32701	0.0132976
UBL3	1.32693	0.0104889
SERPINB1	1.32679	0.00981719
COX17	1.32669	0.00862853
AFG3L2	1.32665	0.00794631
AFAP1L1	1.32659	0.0143096
PRUNE2	1.32613	0.0128758
TRMT2A	1.32479	0.0135583
PTPN23	1.32461	0.0123139
HSPB3	1.32425	0.0125417
ZRANB1	1.32418	0.00847958
MYOZ2	1.32331	0.0286126
CHPT1	1.3232	0.0213232
MEGF10	1.32289	0.0136991
NSMCE1	1.32217	0.00710876
GPC1	1.32202	0.0139954
LARP1	1.32191	0.0104148
MYOD1	1.32187	0.00959095
SERPINF1	1.32175	0.0079562
TRIM72	1.32084	0.0154607
CEP68	1.31999	0.00744543
CASKIN2	1.3195	0.0113607
BABAM2	1.31935	0.0264878
EXOC3	1.31806	0.0122759
PYGL	1.31759	0.00871334
FAM222B	1.31721	0.0326374
TOMM20	1.3172	0.0068185
MSRB1	1.31711	0.0231695
ULK3	1.31707	0.0145636
ERBB3	1.317	0.0208982
ZBTB18	1.31665	0.00847225
BOP1	1.31623	0.0188441
NUDT14	1.31552	0.0213401
UQCC1	1.31528	0.00998269
NDUFV2	1.31519	0.00850384
DOK7	1.31403	0.00918043
ACTC1	1.31331	0.0343414
GOLGA8B	1.31317	0.0291256
ZC3H3	1.31251	0.0466687
FAM162A	1.31239	0.0391275
KIAA0754	1.31223	0.0277585
TSC22D3	1.31164	0.0128098
URB1	1.31163	0.0105827
ATP1A1	1.31142	0.0133487
HERC1	1.31096	0.0207811
TRAP1	1.31093	0.0240766
KIF1C	1.3106	0.0288956
MFSD2A	1.30985	0.0111023
FOXK1	1.30974	0.010227
AKAP6	1.30962	0.0158042
AIFM2	1.30941	0.0239156
STAC3	1.30924	0.0187232
JARID2	1.3089	0.0156464
TNNT3	1.30866	0.0188033
ARHGAP4	1.30858	0.0337368
PSEN2	1.30854	0.0179696
DENND2B	1.30797	0.0109286
NACA	1.30784	0.0170793
CUZD1	1.30765	0.0241764
OGDH	1.30751	0.0160755
SRGAP2	1.30746	0.0104245
CDON	1.30731	0.0113487
ZNF556	1.30674	0.0140234
CYTH1	1.30642	0.0115745
USF3	1.30632	0.0194043
MYPN	1.30587	0.0124227
RPL18	1.3049	0.012182
NRN1	1.30448	0.0251902
GUCD1	1.30376	0.0108031
PLA2G15	1.30355	0.0161288
EIF3A	1.30341	0.0134176
FAN1	1.30312	0.0167811
PKIA	1.30254	0.0177273
NOL3	1.30247	0.0192211
FBRSL1	1.30234	0.0207545
GAA	1.3022	0.0394261
AHRR	1.30196	0.0125829
R3HDM2	1.30173	0.0239336
PACSIN3	1.30161	0.0420916
TRIT1	1.30104	0.0302777
IP6K3	1.30101	0.0147934
EIF4B	1.30089	0.0113308
RABGGTB	1.29936	0.0181187
PNMA8A	1.29868	0.0199039
RREB1	1.29844	0.0277242
MTFR1L	1.29814	0.0174989
TMEM120A	1.29766	0.0291911
GPC2	1.29755	0.0219998
STAT5B	1.29745	0.0231288
CMBL	1.29724	0.0362998
SLN	1.29708	0.034305
SCN5A	1.29675	0.0150455
TBL3	1.29674	0.0177742
TMCC2	1.29626	0.0177769
CASZ1	1.29607	0.0200073
ABCD1	1.29556	0.0178577
BIN1	1.29462	0.0337116
MACROH2A1	1.29442	0.0115333
PDE4DIP	1.29426	0.0340626
MRPS6	1.29408	0.0195099
SLC8A3	1.29388	0.0204704
GTF3C1	1.29344	0.0144629
STARD7	1.29321	0.0148164
ARL2	1.29154	0.0238462
KCTD12	1.29118	0.014703
STIM1	1.29041	0.0251934
NCKAP5L	1.28983	0.029688
CCND3	1.28967	0.0190926
CASQ2	1.28965	0.0282874
TCAIM	1.28963	0.0422618
PPM1H	1.2896	0.0427368
LIMK2	1.28838	0.0186615
COQ9	1.28827	0.0251831
ADAM10	1.28784	0.0154418
NOP53	1.28767	0.0231203
RASSF4	1.28707	0.0295275
ADSL	1.28703	0.0199556
JSRP1	1.28683	0.0149526
CASP9	1.28595	0.0222036
HADH	1.28587	0.0262606
NOMO2	1.28571	0.0368136
STRN3	1.28464	0.0193306
ASB8	1.28448	0.0273784
ATG9A	1.28443	0.0269155
B4GAT1	1.28424	0.0356166
MYMX	1.28424	0.0273444
UQCRC2	1.28415	0.0187547
NDUFS8	1.28355	0.026367
AGPAT5	1.28346	0.0234302
EIF4A2	1.28295	0.0156515
GAMT	1.28276	0.0232061
RBM24	1.28263	0.0258911
MYO18A	1.28248	0.04977
GIGYF2	1.28232	0.0282724
RNASEK	1.28189	0.0452459
SRPK3	1.28189	0.0242743
MLXIP	1.28188	0.0157851
HINT3	1.28186	0.0305509
ADCK5	1.28116	0.0492775
AFF1	1.28111	0.0295987
PLK3	1.28108	0.0379671
TOR3A	1.28057	0.0288224
CACNB1	1.28029	0.0391444
MPDZ	1.28002	0.0489797
TMEM245	1.27957	0.0166788
USP32	1.27923	0.0188538
PARD3	1.27909	0.0210401
C6orf89	1.27894	0.0331061
LRPPRC	1.27891	0.0198367
PPDPF	1.2789	0.0171352
IPO13	1.27815	0.0438867
IGF2R	1.27795	0.0428963
MADD	1.2778	0.0219411
KANK2	1.27743	0.0470975
EFHD2	1.27689	0.0168936
DDB1	1.2757	0.0238476
GMPR	1.27499	0.0496407
EXOSC7	1.27418	0.0312071
LAMP2	1.27385	0.0302792
RNF14	1.27379	0.024946
ECPAS	1.27321	0.0297459
MSI2	1.27305	0.0199527
CYC1	1.2723	0.0256326
OSBPL3	1.27218	0.0208282
ZYG11B	1.27213	0.0414423
NAPA	1.27162	0.0186834
GBE1	1.27143	0.0220274
HIPK3	1.27125	0.0375826
CLASP2	1.27058	0.0387748
NDUFC2	1.27027	0.0230373
MAP7D1	1.26965	0.0391122
CDKN1A	1.26959	0.0249152
SRGAP2C	1.2694	0.0384451
HSDL2	1.26935	0.026844
TIMM22	1.26849	0.02676
NOMO3	1.26816	0.0451073
PSAP	1.26771	0.0254584
MRPL12	1.26756	0.0335134
NQO1	1.26734	0.0242467
TEX2	1.26718	0.0249998
CYRIB	1.26669	0.0360219
COASY	1.26614	0.0282048
ATXN1	1.26613	0.035649
LMO7	1.26499	0.0371876
NDUFA10	1.2649	0.0317182
GAB2	1.26462	0.0362441
TEAD4	1.26441	0.0270815
COG2	1.2642	0.048177
OLFML3	1.26409	0.0326309
SYNGR2	1.26398	0.0278151
PLD3	1.26379	0.038762
USF2	1.26379	0.0283489
SLF2	1.26374	0.0272632
NNMT	1.26346	0.0239912
VAMP2	1.26333	0.0326784
MMP11	1.26112	0.0386171
FOXJ3	1.26037	0.0281115
PRRC2A	1.26021	0.0342523
THRA	1.26014	0.0363278
BRMS1L	1.25829	0.0323551
VPS4A	1.25809	0.0266283
SKIL	1.25791	0.0365093
EIF3E	1.25698	0.0278952
BAG6	1.2568	0.0358217
KMT2B	1.2567	0.046621
EMP2	1.2559	0.0283146
TOM1	1.25562	0.0378812
VDAC3	1.25547	0.0308333
MMS19	1.25504	0.0498232
SMDT1	1.25407	0.042973
RAB11FIP5	1.25364	0.0320025
CIPC	1.25354	0.040822
TNKS	1.25321	0.0333691
ECH1	1.25303	0.0313045
MICAL3	1.25302	0.0410454
CCSER2	1.25225	0.0449907
PXN	1.25206	0.0375622
KBTBD2	1.25152	0.0336832
SHD	1.25089	0.0479844
TECR	1.25027	0.0412577
COX11	1.2498	0.0375805
TIPARP	1.24979	0.0319209
CIAO2B	1.24857	0.0314839
GABARAP	1.24851	0.0335266
RAB11FIP3	1.2481	0.0347444
RAB12	1.24805	0.0351938
POR	1.24783	0.0317272
FEM1A	1.24718	0.0375671
TMEM127	1.24717	0.034286
POLR3H	1.24686	0.0475946
MAGED2	1.24679	0.0473681
SETD3	1.24674	0.0470735
TMEM94	1.24671	0.0476754
DCAF5	1.24671	0.0400628
PEX5	1.2465	0.0429254
C19orf12	1.2462	0.0474199
UCK2	1.24592	0.0309594
SLC41A3	1.2456	0.0428023
PROB1	1.2455	0.0423374
ETFB	1.24537	0.0483905
MLLT1	1.24518	0.0452079
MAFA	1.24462	0.0434679
XPR1	1.24381	0.0407441
CHRNB1	1.2438	0.049501
FBXO34	1.24334	0.0394432
TPPP3	1.24332	0.0369918
FBLIM1	1.24292	0.0487631
CD81	1.24276	0.0433072
NATD1	1.24254	0.0394002
MLX	1.24242	0.0386721
CD63	1.24213	0.0379966
ILRUN	1.24164	0.0445937
PTDSS2	1.241	0.0473336
KPNA4	1.2395	0.034735
MKRN1	1.23939	0.0416629
FBXO30	1.23691	0.0442464
UBAC2	1.23676	0.043481
ATXN7L3B	1.23662	0.0432783
MEGF9	1.23583	0.049923
CES2	1.23529	0.0406574
MAP3K14	1.23499	0.0459139
LRRC47	1.23423	0.0436545
HSP90AB1	1.23411	0.0439714
JAM3	1.2335	0.0476574
GIT1	1.23173	0.0461752
GYG1	1.23162	0.0485319
SLC12A4	1.23147	0.0498291
EIF3L	1.22903	0.0461373
UBAP1	1.22565	0.0494887
KDELR2	-1.23215	0.0451421
TFRC	-1.23255	0.0472713
KRT80	-1.23692	0.0376165
SSR2	-1.23794	0.0391808
EVC	-1.24044	0.0440116
TXNDC5	-1.24129	0.0459073
PTPN14	-1.2421	0.0404521
MMP2	-1.2421	0.040759
IFI16	-1.24453	0.0386024
CNN3	-1.25093	0.0381965
DDAH2	-1.2514	0.0390688
FHL1	-1.25157	0.0352881
ZBTB38	-1.2519	0.0493724
PPP1R12C	-1.25467	0.0465236
INSIG1	-1.25629	0.0462093
PLAU	-1.25642	0.0460306
TGFBR1	-1.25712	0.0421506
FKBP9	-1.25894	0.0371927
SOGA1	-1.25946	0.0258411
MAMDC2	-1.25961	0.0339234
TRIM22	-1.25965	0.0463853
GNA12	-1.25978	0.0301567
RTN3	-1.26016	0.0307152
PNMA1	-1.26023	0.0363833
PGRMC1	-1.26023	0.039044
PKP1	-1.26058	0.0349245
SLC39A9	-1.26242	0.0470108
LRRC8A	-1.2625	0.0494717
CBL	-1.26272	0.0480603
COL5A2	-1.26308	0.0398983
SEC24D	-1.26317	0.0293612
RBM39	-1.26349	0.0472948
MME	-1.26477	0.0420189
PDIA3	-1.26552	0.0216894
TCF4	-1.26563	0.0277358
OLFML2B	-1.26572	0.0463745
ZYX	-1.26692	0.0331339
ITM2B	-1.26752	0.0212122
SSH1	-1.2679	0.0263189
EPS8	-1.26852	0.035652
NGFR	-1.26866	0.0395834
IDI1	-1.26875	0.0265826
BAZ1A	-1.27181	0.0357715
SRSF2	-1.27307	0.0453764
DAB2	-1.27332	0.0210132
CREBZF	-1.27335	0.0378008
SRSF6	-1.27372	0.0292946
ADI1	-1.27466	0.0246868
ACOT7	-1.27503	0.0456951
SELENON	-1.27516	0.0407751
CLTA	-1.27601	0.0274075
RFX5	-1.27616	0.0408608
NEDD4	-1.277	0.049729
DNAJB4	-1.27932	0.0291637
KLF6	-1.27999	0.0278917
HMGA1	-1.28081	0.0397994
HMGB1	-1.28231	0.0239138
PTPRG	-1.28238	0.0303841
NDST1	-1.28243	0.0228974
CREG1	-1.28334	0.0308613
FNDC3B	-1.28581	0.0302287
CTNNAL1	-1.28731	0.0266778
HACD2	-1.28736	0.0445781
ATP8B2	-1.28821	0.0386297
HMGCR	-1.28912	0.0264066
IFITM2	-1.28979	0.0472261
MYO1B	-1.29208	0.0188667
FARP1	-1.29269	0.0165693
ND1	-1.2928	0.0254634
SLC38A3	-1.29388	0.0295325
ZC3HAV1	-1.29575	0.0363877
ANKHD1	-1.29783	0.0456303
PPFIBP1	-1.29789	0.0123088
CDH2	-1.2985	0.0489137
GLRX5	-1.30001	0.0398982
COL5A1	-1.30077	0.0256456
ERLIN1	-1.30098	0.0445024
CAVIN3	-1.30149	0.0449484
TFE3	-1.30174	0.0131453
ANXA2	-1.30194	0.0104936
DLG1	-1.30218	0.0335942
HMCES	-1.3026	0.0468208
CALR	-1.3032	0.0118645
SS18	-1.30351	0.0322316
TAMALIN	-1.30435	0.0143376
STC2	-1.3046	0.0204352
CCNG2	-1.30478	0.019503
NECTIN3	-1.30566	0.0441359
NT5DC2	-1.3067	0.0194969
RABGEF1	-1.30672	0.0329669
TGFB2	-1.30701	0.0224002
ASAP1	-1.30758	0.0219249
RARRES2	-1.30784	0.0189019
SEPTIN11	-1.30956	0.0165055
RNF145	-1.31094	0.0304456
LRP1	-1.31147	0.0111341
RAP1B	-1.31193	0.0109477
ITGB5	-1.31242	0.00796863
TRIM26	-1.31456	0.0488616
MYDGF	-1.31508	0.0160518
ODF2	-1.31534	0.035644
TP53	-1.31566	0.010787
SERPINH1	-1.31654	0.00705533
SEC61B	-1.31702	0.0498977
RAB13	-1.31724	0.0129655
THBS2	-1.31732	0.0142471
RHOC	-1.31763	0.00993233
GNAZ	-1.31773	0.0304863
CERS2	-1.31848	0.0203916
ARF4	-1.31887	0.015
ACTN4	-1.31926	0.0075861
SLC39A6	-1.31984	0.0124125
OLFML2A	-1.32172	0.0173554
MCM3	-1.32182	0.0112124
RCC2	-1.32362	0.0406632
SIPA1L2	-1.32367	0.006861
IRS1	-1.32369	0.0218729
HSPA5	-1.32397	0.00853121
TACC1	-1.32438	0.00664753
ADAMTS2	-1.32439	0.0192596
CORO1C	-1.32468	0.00689381
PGD	-1.32509	0.00579939
ARPC5	-1.32575	0.00979264
TRIP6	-1.32638	0.0130398
GMPPB	-1.32746	0.0431355
BMP1	-1.32766	0.00839934
COL4A2	-1.32788	0.0101214
CRELD2	-1.32796	0.0393305
TKT	-1.32919	0.00887915
LBH	-1.33007	0.00649232
KIAA1522	-1.33039	0.0249956
AMMECR1	-1.3304	0.0204283
MYL6	-1.33151	0.0060039
PFKP	-1.33222	0.0262167
MGAT2	-1.33251	0.034074
SEC23B	-1.33388	0.0224632
RAB34	-1.33423	0.0082097
COL7A1	-1.33431	0.0429941
IFI6	-1.33461	0.00713754
FAT1	-1.33522	0.00737816
SNRPA	-1.33546	0.0289749
SRSF9	-1.33596	0.0207631
CMTM4	-1.3361	0.0270999
HMGB1P5	-1.33729	0.0150491
SDCBP	-1.33815	0.00867589
VMP1	-1.33854	0.0310391
MCF2L	-1.33863	0.0265006
LIPA	-1.33876	0.0462249
TPM4	-1.33989	0.00617164
PALM2AKAP2	-1.33995	0.00736446
TSPAN9	-1.34125	0.00551951
RRBP1	-1.3419	0.00439193
CTBP2	-1.34276	0.0111743
SORBS3	-1.34372	0.0242048
SELENOS	-1.34375	0.0471283
ERF	-1.34451	0.0431926
ACAP2	-1.34467	0.0417725
HYOU1	-1.34474	0.00431334
DUT	-1.34521	0.0120124
HPCAL1	-1.34593	0.0187856
MID1	-1.34601	0.0305727
ARHGEF40	-1.34605	0.0108385
HMGB1P6	-1.34607	0.0251933
SHISA5	-1.34624	0.00682055
PRICKLE1	-1.34835	0.0485432
NIN	-1.34921	0.0147049
DPY19L3	-1.34997	0.0265471
CASP3	-1.3501	0.00806137
HMGN2P41	-1.35099	0.0476615
COL6A2	-1.35173	0.00875692
EIF4EBP1	-1.35187	0.0304733
SRSF3	-1.35204	0.0196079
CENPO	-1.35231	0.0332447
CNTROB	-1.35294	0.0225194
NEMP1	-1.35452	0.0174884
RAB31	-1.35504	0.0185467
SLC25A25	-1.35527	0.0241651
IKBIP	-1.35542	0.0377531
CAV2	-1.35573	0.0323551
PDGFC	-1.356	0.00776117
FLT4	-1.35634	0.0471096
NAV1	-1.35739	0.00605551
PXDN	-1.3576	0.00772423
CKAP4	-1.35769	0.0037752
NCEH1	-1.35781	0.0479161
CALM2	-1.35871	0.0245346
SOCS6	-1.35921	0.04991
CDKN2A	-1.36013	0.0032
RNF24	-1.36086	0.00723108
TMEM47	-1.36149	0.00907832
ATP13A3	-1.36163	0.0107907
MAP4K5	-1.3618	0.00722601
HMGN1	-1.36214	0.00465116
PTMS	-1.36336	0.00318737
DUSP16	-1.36379	0.037357
CKAP2	-1.3639	0.00600553
IGFBPL1	-1.36399	0.00367463
LPAR1	-1.36405	0.0318325
XBP1	-1.36473	0.00857514
ZSWIM6	-1.36479	0.0233443
SLC1A4	-1.36783	0.0075483
ANP32E	-1.36826	0.00769735
SYNE3	-1.36917	0.0315554
YIPF2	-1.36998	0.032779
NOTCH2	-1.37315	0.00246783
BCR	-1.37427	0.0185995
ORAI2	-1.37511	0.0408077
CDK2	-1.37622	0.0267754
PPP2R1B	-1.37654	0.0358164
MAN2B2	-1.37755	0.0468956
PHF19	-1.37765	0.00958636
FAM126A	-1.37807	0.00248111
SLC35B4	-1.3784	0.0453983
GASK1B	-1.37842	0.0102825
ADAR	-1.37867	0.00257057
FMNL3	-1.37885	0.00861766
THBD	-1.37964	0.00433922
COL18A1	-1.37977	0.00315184
MYH2	-1.37995	0.0344153
NIPSNAP1	-1.38004	0.0486143
POLA2	-1.38216	0.014792
TRNY	-1.38226	0.0124427
CHD1	-1.3827	0.0185262
DHCR24	-1.384	0.025847
TNFRSF12A	-1.38401	0.00171269
SCD5	-1.38406	0.00805368
TBL1X	-1.38469	0.0217327
WEE1	-1.38489	0.0334038
TRPS1	-1.38525	0.0378141
SDC4	-1.38633	0.0124075
ABHD12	-1.38658	0.0387085
CDK19	-1.38703	0.0464794
PYGB	-1.3875	0.00521169
SYT11	-1.38805	0.00494107
MCAM	-1.38809	0.00348744
PID1	-1.3887	0.0105263
ELK3	-1.38889	0.0113862
C12orf75	-1.38901	0.00750376
RIPK1	-1.38977	0.0405625
MARCHF3	-1.39171	0.0468058
SMURF2	-1.39243	0.0117364
EML1	-1.39323	0.0244025
TMSB4X	-1.39382	0.00141744
DIPK2A	-1.39453	0.0191855
ADAM9	-1.39708	0.00207894
SIM2	-1.3973	0.00862419
HEG1	-1.39779	0.00225581
WASF1	-1.39795	0.0393473
PIK3C2A	-1.39846	0.0152456
CREB3L2	-1.39965	0.00313082
FRMD4A	-1.39973	0.0187149
UGCG	-1.40125	0.00526357
MGAT5	-1.40215	0.00670319
JUN	-1.40235	0.00151023
SLFN5	-1.40236	0.0201585
INCENP	-1.40266	0.00864949
ECE1	-1.40307	0.00436036
POGLUT3	-1.40688	0.0218781
NCAPD3	-1.40689	0.00720475
RARG	-1.40877	0.0394604
GPX8	-1.40892	0.00677743
STK4	-1.40904	0.0217098
PDE10A	-1.4094	0.0300413
ZWILCH	-1.41009	0.0102687
GNAI2	-1.41035	0.000916117
PCDH18	-1.41123	0.0169834
TMPO	-1.41162	0.00414907
UNC45A	-1.41311	0.00350084
MAN2A1	-1.41384	0.00333676
MCM6	-1.41487	0.00386894
DKK3	-1.4153	0.00140547
SYTL2	-1.41533	0.00282478
ATRIP	-1.41795	0.0395461
ZNF703	-1.41823	0.0230514
TCIRG1	-1.41827	0.0386889
COL4A1	-1.41876	0.000923393
NINJ1	-1.42011	0.00519596
TGFBI	-1.42052	0.00108309
CEP164	-1.4218	0.0154806
CASP7	-1.42213	0.00512887
CALM3	-1.42221	0.00255772
PDE4D	-1.42295	0.00880239
GDNF	-1.42316	0.033563
WARS1	-1.42356	0.00302688
TRIM9	-1.42397	0.00644371
PARP14	-1.42399	0.02662
MYO5A	-1.42416	0.00189201
DPYSL2	-1.42539	0.00562642
TMCO3	-1.42554	0.00421698
MANF	-1.42784	0.0109282
RSRP1	-1.42792	0.0441452
CRIP1	-1.42853	0.005573
JUND	-1.42924	0.00329259
PRKCA	-1.42994	0.00485355
GOLM1	-1.43091	0.000874764
KIF22	-1.4311	0.0104308
SLBP	-1.43301	0.0158096
H2AZ1	-1.43423	0.00401688
CFH	-1.43483	0.00199388
EIF2AK3	-1.43641	0.0411895
EXT1	-1.43723	0.00568732
PSIP1	-1.43763	0.00312065
MAP2K3	-1.43892	0.00679414
TIAM1	-1.44062	0.0269173
ADAMTS4	-1.44256	0.00727742
HMGN2	-1.44451	0.00616308
SPRING1	-1.44455	0.00480218
TUBA4A	-1.44549	0.0113629
SH3BGRL	-1.44624	0.011015
SLC7A5	-1.44666	0.00034322
ZMIZ1	-1.44689	0.0170238
WNT5A	-1.4481	0.00587653
NCAPD2	-1.44893	0.00161875
KCTD17	-1.44914	0.0457536
DAP	-1.45005	0.00234879
ELF4	-1.45014	0.0181497
BCAR3	-1.4506	0.00511415
TRNL1	-1.45142	0.0145222
SERPINE1	-1.45177	0.00427356
ACTG1	-1.45253	0.000366585
VRK1	-1.45482	0.0404135
DRP2	-1.45492	0.00247755
GBP1	-1.4557	0.00899875
YWHAQ	-1.45669	0.000246356
FHOD1	-1.45786	0.014882
HSP90B1	-1.45957	0.000720037
CEBPG	-1.46064	0.0155945
FOXD1	-1.46278	0.0403654
DDIT4	-1.4642	0.00410573
GAREM1	-1.4643	0.045926
SULF1	-1.46442	0.00806728
IGFBP4	-1.46462	0.000262602
CEMIP	-1.46486	0.00175883
SLC7A4	-1.46495	0.02009
PI4K2B	-1.46524	0.0395664
SLC25A1	-1.46556	0.0446989
PDLIM1	-1.46578	0.000588826
TMSB10	-1.46667	0.00625924
PTK7	-1.46672	0.00151656
ABHD2	-1.46726	0.00293439
MXD4	-1.46728	0.00257256
MAP1LC3C	-1.4675	0.00642859
ADAMTS14	-1.46807	0.00215931
FAS	-1.46938	0.0432782
DHFR	-1.46994	0.00042167
GJC1	-1.47135	0.00821974
NFASC	-1.47217	0.0027746
CRIM1	-1.47306	0.00042405
ZNF699	-1.47322	0.0174513
PEA15	-1.47337	0.000242661
SMC4	-1.4748	0.00366196
GADD45G	-1.47658	0.0336691
IGFBP5	-1.47762	0.000401958
HMGN2P3	-1.47802	0.0296622
PRSS23	-1.47851	0.00107657
TSPAN5	-1.47891	0.0258778
DNAJC9	-1.48007	0.00454977
SH3BGRL3	-1.48273	0.000442052
STARD4	-1.48391	0.0105095
SLC31A1	-1.48457	0.00411375
ANXA1	-1.48503	0.00171057
CNRIP1	-1.48757	0.0319926
SPDL1	-1.4877	0.0246077
KLHL29	-1.48828	0.0464314
EGR1	-1.48879	0.00328459
C11orf95	-1.48905	0.0056993
TNFRSF10D	-1.49055	0.046748
TNFRSF19	-1.4919	0.00257719
TPGS2	-1.49206	0.000474563
CABLES1	-1.49208	0.0135098
LAMB1	-1.49261	0.00263158
FEN1	-1.493	0.00112996
LMNB2	-1.49388	7.88178e-05
MKNK2	-1.49395	0.0263681
MT2A	-1.49413	0.00747699
CYB561A3	-1.49432	0.000448016
PTBP1	-1.49862	0.000112126
SLC43A3	-1.49996	0.0326027
FBLN7	-1.50034	0.00195145
IFITM3	-1.50166	0.000121265
POGLUT2	-1.50303	0.0259663
FTL	-1.50307	0.0187035
WDHD1	-1.50596	0.0243844
BICC1	-1.50622	0.0353805
ACAT2	-1.50712	0.0165681
BEX4	-1.50739	0.04143
MEX3D	-1.50747	0.00277984
RNF182	-1.5118	0.0160852
RIN3	-1.51186	0.0152576
INTS6	-1.51191	0.0105956
RAI14	-1.51204	0.000887848
ID3	-1.51293	0.00665436
SAMD5	-1.51468	0.0310348
LDLR	-1.5173	0.00139035
UGDH	-1.51772	0.00602381
ATP2A3	-1.51793	0.0465067
GFRA1	-1.51834	0.000252994
RPL17-C18orf32	-1.51912	0.00059991
DHFRP1	-1.51925	0.0169545
MOK	-1.51928	0.0109051
PDCD4	-1.51974	0.0172691
ITPR3	-1.52076	0.0337628
RBBP8	-1.52108	0.0220139
TWF1	-1.52151	0.00851787
TPST2	-1.52197	0.00467355
CDCA2	-1.52496	0.0368313
ASS1	-1.52517	4.95992e-05
CD2AP	-1.52541	0.0235418
LASP1	-1.52572	9.97318e-05
KIF20B	-1.526	0.0201937
BCOR	-1.52711	0.0300696
PDIA4	-1.5294	6.22239e-05
UAP1	-1.52953	0.00109255
TXLNA	-1.52995	0.00134065
DSN1	-1.53238	0.0420476
DOCK10	-1.53345	0.0101729
LARP6	-1.53505	0.0235302
SARM1	-1.53572	0.0218274
LIMA1	-1.53679	0.000114304
NRP2	-1.53683	0.04412
RPS6KA2	-1.53687	0.000289217
FMNL2	-1.53694	0.0301639
KPNA2	-1.53766	0.000551404
ALPL	-1.53802	0.000475893
SALL2	-1.53828	0.0298394
BDNF	-1.53876	0.0151577
GPR161	-1.53938	0.00877876
DDAH1	-1.53951	0.0139018
NECAP2	-1.54103	0.00981086
UBE2S	-1.54164	0.0176101
UNC119B	-1.54168	0.00383759
HMGN2P6	-1.5419	0.0396252
CBR1	-1.54213	0.0129369
AEBP1	-1.54225	0.0254414
SERPINB8	-1.54238	0.0202334
ANKRD13A	-1.54256	0.000164065
RGL1	-1.543	0.0385458
RASSF1	-1.54321	0.0309464
VIM	-1.54372	5.06578e-05
FGF2	-1.54463	0.0160994
IRS2	-1.54596	0.0279802
TRIM25	-1.54693	0.00185085
DPYSL5	-1.54703	0.00263496
NXF1	-1.54711	0.024733
IFI27L2	-1.54712	0.042411
TBC1D9	-1.54762	0.000713913
TUSC3	-1.54806	0.0100157
AFAP1	-1.54814	3.86509e-05
PXDC1	-1.5486	0.00718337
PLOD2	-1.54893	0.000730868
TFPI	-1.54971	4.95451e-05
PLK2	-1.55105	0.00277482
ODC1	-1.55188	0.00780186
ERAP2	-1.55227	0.025001
EMB	-1.55283	0.0230519
LMCD1	-1.55571	0.00553385
RAB32	-1.55581	0.00378269
SRGN	-1.55639	0.0159675
SMC2	-1.5571	0.00114672
MOV10	-1.55838	0.0210721
MYORG	-1.55875	0.0487133
SERP1	-1.559	0.000963194
GNG12	-1.55993	6.52716e-05
PGM2L1	-1.56066	0.00763026
DTYMK	-1.56083	0.00072186
MYO6	-1.56206	0.00461551
MT1E	-1.56266	0.0274449
TIAM2	-1.56389	0.0143101
KIAA1755	-1.56393	0.048457
MCM4	-1.56567	3.71275e-05
SQLE	-1.5664	0.00173092
SFXN5	-1.5683	0.0107288
EDEM1	-1.56871	0.00192397
ALCAM	-1.57039	0.00216911
MMP14	-1.57173	1.4419e-05
KCNE4	-1.57339	0.037475
TRIM52	-1.5749	0.0357658
CITED2	-1.57635	2.49546e-05
OAT	-1.57738	0.00576628
P3H1	-1.5781	0.000172543
CHAF1A	-1.58044	0.00386914
ARL15	-1.58081	0.0138313
LHFPL2	-1.58097	2.47348e-05
ZNF462	-1.58185	0.00118964
EGR3	-1.58247	0.046029
DPYSL3	-1.5825	0.000157165
EBF3	-1.58343	0.000126731
EPAS1	-1.5837	3.26747e-05
MOCOS	-1.58404	0.043234
NUDT5	-1.58433	0.00135944
PACSIN1	-1.58498	0.0429604
GLCE	-1.58536	0.00588179
PLPP5	-1.58574	0.0234186
ING1	-1.58605	0.0361936
HES4	-1.58624	0.0108614
FHL2	-1.58823	0.000638305
MCM5	-1.59018	4.72176e-05
RCAN2	-1.59023	0.0147589
NID1	-1.59103	0.000264511
B3GNT2	-1.59179	0.0492575
C2CD2	-1.59263	0.00952555
SMARCD2	-1.59297	0.00340518
APOL4	-1.59329	0.0209134
SKP2	-1.59371	7.5111e-05
TMSB4XP8	-1.59421	0.00734936
ATP8B1	-1.59579	0.018113
MCM7	-1.59713	1.43551e-05
SUMF1	-1.59728	0.0265258
CDK6	-1.5976	0.000162293
DYRK3	-1.59842	0.0259591
ITPR2	-1.59998	0.00779032
SNHG1	-1.60028	0.0468478
CENPI	-1.60216	0.0402945
ALDH18A1	-1.60286	0.000142454
ZSCAN12	-1.60427	0.0456334
SDC2	-1.60451	4.74747e-05
AXL	-1.60455	2.47463e-05
MICAL2	-1.60485	9.06747e-06
CMKLR1	-1.60767	0.00239271
RAB30	-1.60837	0.00462953
DONSON	-1.60851	0.017706
DBF4	-1.60949	0.0470328
GEN1	-1.61031	0.012609
SIRPA	-1.61054	0.000134431
ASNS	-1.61056	0.00572165
CENPN	-1.6123	0.00508426
RP2	-1.61294	0.00587106
CIP2A	-1.61306	0.0124525
TSPYL2	-1.61371	0.0243375
DENND11	-1.61427	0.049072
INHBB	-1.61441	0.0444165
STOM	-1.61524	0.00101476
HLA-E	-1.61584	0.00138124
ZBED3	-1.61692	0.0435794
MEG3	-1.61743	0.0135741
CASP2	-1.61948	0.00923044
SNTB2	-1.61958	0.0031581
HMGB3	-1.61976	0.000844564
CDCA7L	-1.62013	0.00221867
BMERB1	-1.62302	0.0021799
RAB7B	-1.6231	0.039524
NLRP1	-1.62382	0.0465134
DSEL	-1.6254	1.34469e-05
FBLN2	-1.6265	0.0105714
MCM2	-1.62722	1.27338e-05
TUBE1	-1.62761	0.0352713
SLC39A14	-1.62816	0.000952753
DDR2	-1.62966	1.43237e-05
CSPG4	-1.62967	0.0228382
TRPC1	-1.63015	0.019312
ADAMTS12	-1.63024	0.00101639
ZNF503	-1.63036	0.00450595
PCSK9	-1.63081	0.0280856
BNC2	-1.63101	0.00122987
CALHM2	-1.63111	0.033074
NABP1	-1.6327	0.000625936
HERPUD1	-1.63396	0.00225679
PIM1	-1.63589	0.0167951
ARPC1B	-1.63593	0.00295431
THAP9-AS1	-1.63605	0.0157397
LOXL2	-1.63639	8.16724e-06
FADS2	-1.63807	0.000215346
CDC42EP4	-1.6396	0.0433027
DEPDC7	-1.63961	0.0056236
SLC3A2	-1.63998	0.000470453
MDK	-1.64078	6.65991e-05
H3-3B	-1.64246	0.000725571
KLF11	-1.64251	0.0415359
FAM102B	-1.64297	0.0284006
SLC25A22	-1.64377	0.0265281
NRXN2	-1.64424	0.000786704
ACTB	-1.64451	2.38463e-06
SLC26A6	-1.64522	0.0276739
PKD2	-1.64556	1.44127e-05
NUCB2	-1.646	0.00137753
KLHL11	-1.64634	0.0428107
ADAMTSL1	-1.64697	0.000897332
EZH2	-1.64698	0.0013149
HMGB2	-1.64985	0.0119942
PAPSS2	-1.65056	0.0253835
PDGFRB	-1.65062	0.00229651
EDIL3	-1.65213	2.86732e-05
FN1	-1.65272	2.86457e-05
ZNF460	-1.65388	0.0446045
FLNA	-1.65532	1.32734e-06
MARVELD1	-1.65578	0.000406633
LOXL1-AS1	-1.65595	0.0446603
NUPR1	-1.6566	0.00280021
SESN2	-1.65676	0.0142691
ADAMTS1	-1.6587	2.75496e-06
JAZF1	-1.66036	0.0380658
COL5A3	-1.66053	0.000183487
EN2	-1.66226	0.00770703
LINC01388	-1.66278	0.0339453
CNIH2	-1.667	0.0281527
PRPS2	-1.66721	0.0142586
EPB41L2	-1.66759	0.000151193
FBXL19-AS1	-1.66852	0.0465063
ARHGAP9	-1.66957	0.00408501
CKS1B	-1.67021	0.00141261
PIK3R3	-1.67208	0.000126133
PHLPP1	-1.67211	0.0100395
RND3	-1.67252	0.000281576
MXD3	-1.6741	0.00726448
FAM91A1	-1.67439	0.00104698
AURKA	-1.67515	0.0127616
RAD54B	-1.67549	0.0377331
ELL2	-1.67609	0.00145718
DRAXIN	-1.67628	0.0258333
THBS1	-1.67796	4.87424e-06
GALNT5	-1.67812	1.7458e-05
CGNL1	-1.6785	0.0122742
CCN2	-1.68007	4.00484e-06
CTHRC1	-1.68034	0.00516396
ITGA11	-1.6807	0.000107733
POLD3	-1.68095	0.00282567
ATL3	-1.68104	0.000202546
REEP3	-1.68158	9.25161e-05
H2BC4	-1.68175	0.0476816
COL27A1	-1.68235	0.00887879
NEDD9	-1.68244	0.0425056
DUSP10	-1.68608	0.00193347
ATL1	-1.68666	0.03634
GPR176	-1.6873	2.6898e-06
MAP3K8	-1.68815	0.00956228
SPC24	-1.68831	0.0324187
TMEM119	-1.68874	0.0227886
ASAP2	-1.68891	6.25663e-06
OXTR	-1.68897	0.0109235
EPHA2	-1.68901	0.00224429
CENPH	-1.68993	0.0136276
DZIP1L	-1.69341	0.0393134
RAB8B	-1.69423	0.00259401
ENPP1	-1.69423	0.00176111
TAGLN	-1.69445	7.97658e-06
TK1	-1.69451	0.000871266
MYC	-1.6946	0.000419047
NDE1	-1.69552	0.00577427
PLEKHG3	-1.69593	0.0121479
TOB2	-1.69678	0.00796701
PCDH9	-1.69739	0.034656
CARD10	-1.69831	0.0002461
SLC30A1	-1.70005	0.00184981
TCF19	-1.70147	0.00177665
PIK3CD	-1.70333	0.00017865
MYH10	-1.70462	4.2478e-05
CDCA4	-1.70554	0.00112839
LAYN	-1.70701	4.22259e-05
CSRNP1	-1.70729	0.0226058
TMOD3	-1.7095	0.00103938
FAM111A	-1.70994	0.0013296
NT5E	-1.71086	0.0198693
FBN1	-1.71147	4.74245e-07
H2BC21	-1.71239	0.00641254
PRDM8	-1.71289	0.0181066
ADAM19	-1.71298	4.94835e-07
RCAN1	-1.71375	7.10047e-05
MOXD1	-1.71467	0.00086204
GNG2	-1.71501	0.00887468
TCAF2	-1.71577	0.0405786
RAB6B	-1.71614	0.0420538
SKA1	-1.71718	0.0405475
TRIM2	-1.71741	0.00832239
ADAMTS6	-1.7181	0.00176242
CSRP1	-1.71838	5.08578e-07
THUMPD3-AS1	-1.71865	0.0470127
STXBP1	-1.71885	0.00937749
RNASEH2A	-1.72041	0.000663193
LOC730101	-1.72162	0.0498291
CNPY1	-1.72186	0.0386382
OSR2	-1.72191	0.0251902
PARPBP	-1.72234	0.0330396
VEGFA	-1.72311	0.0111473
RAB11FIP1	-1.72555	0.00115438
KHDRBS3	-1.73016	0.00213631
SHPK	-1.73221	0.0304277
MYBL1	-1.73284	0.00197773
MARCKS	-1.73325	4.3968e-07
TMOD2	-1.73344	0.0133581
ADCY3	-1.73498	0.00627821
IQGAP1	-1.73703	4.84554e-07
P2RX4	-1.73789	0.0270153
GAS2L3	-1.73864	0.0220405
ZNF267	-1.74194	0.0130451
ZNF229	-1.74279	0.0246747
COL12A1	-1.7428	5.37284e-06
PSRC1	-1.74383	0.0174822
CCDC136	-1.74584	0.0329694
MELTF	-1.74604	0.00780462
BMS1P2-AGAP9	-1.74605	0.0241523
RACGAP1	-1.74948	3.7851e-05
CYP1B1	-1.74972	0.00157219
HEYL	-1.75429	6.87605e-07
LOC728392	-1.75544	0.000409592
ANKRD33B	-1.7558	0.0126935
NKX3-2	-1.7561	0.0435826
FBXL14	-1.75643	0.0298903
BLM	-1.75701	0.0329404
NTNG2	-1.75873	0.0214659
PDIA5	-1.76006	0.0195485
CTSC	-1.76122	9.4505e-07
SLC1A5	-1.76146	1.99148e-06
COL11A1	-1.76328	0.0151293
FBXO5	-1.76438	0.0127548
HELZ2	-1.76532	0.000996368
ZBTB21	-1.76719	0.00509876
CD44	-1.77075	1.68533e-06
GBP3	-1.77238	0.0133232
KIRREL3	-1.77434	0.0129662
HMGN1P36	-1.77439	0.0145382
ULBP1	-1.77448	0.0207299
DDX12P	-1.77448	0.0351052
CCNB1	-1.77466	0.00106434
COL8A1	-1.77504	9.79919e-05
C5orf17	-1.77632	0.0428456
CDK1	-1.77991	0.00125306
ARHGEF25	-1.7801	0.0303447
MAP9	-1.78238	0.0195673
KLF4	-1.78281	0.0240781
C1QTNF5	-1.78427	0.0106187
MASTL	-1.78568	0.00233857
LRIG3	-1.7876	0.00406973
GYPC	-1.78818	0.0300052
UTP25	-1.78847	0.0140567
ADSS2	-1.78891	0.000333913
CDR2L	-1.78911	0.000149363
CCDC18	-1.7912	0.0400631
CKS2	-1.79256	0.0129307
ARHGAP11A	-1.79281	0.0176604
IGFBP3	-1.79324	6.24899e-08
AMZ1	-1.79425	0.0288329
ETS1	-1.7971	3.04356e-05
VAMP1	-1.79733	0.0282221
G6PD	-1.79913	5.67793e-05
PPIB	-1.8001	1.91663e-08
GGH	-1.80125	0.000156668
ROS1	-1.80138	0.00573186
CCDC80	-1.80153	1.78627e-07
NETO2	-1.80454	0.00348326
SGCE	-1.80601	0.00448414
SMIM14	-1.80943	0.000212957
ZWINT	-1.80982	7.40983e-05
XRCC3	-1.80998	0.00333836
ARSJ	-1.81067	0.000261024
MYH9	-1.81388	6.45262e-08
COL1A2	-1.81472	1.75457e-06
CENPJ	-1.81481	0.00442447
IFIT1	-1.81619	0.0165661
POSTN	-1.81777	0.000147342
POLQ	-1.81901	0.013969
EFNB1	-1.8196	0.0472575
CXCL12	-1.82193	0.0011303
ADGRA2	-1.82365	0.00259053
PAQR8	-1.82368	0.0363365
PLXDC1	-1.82509	0.00933115
ZNF709	-1.82555	0.0246813
LY96	-1.82593	0.0453357
COL3A1	-1.82738	1.55549e-07
SH3D19	-1.82854	0.000185929
ANLN	-1.82886	3.44099e-06
LOC101928841	-1.82902	0.0202685
MPZL1	-1.8295	1.00722e-05
SCARA3	-1.83484	0.0444437
BBS5	-1.83488	0.0283001
IGFBP6	-1.83595	0.000911985
NID2	-1.83647	0.0171012
KIF18B	-1.83722	0.0312473
ERFE	-1.83741	1.74554e-06
PLEKHG2	-1.83792	1.48601e-05
WNT2B	-1.83822	0.0268391
PSMC3IP	-1.83879	0.0318324
SECTM1	-1.83881	3.4262e-08
ZNF844	-1.83974	0.0191194
ERCC6L	-1.84298	0.0412783
FCHSD1	-1.84368	0.0404479
NPTX2	-1.84404	1.68103e-05
FLNB	-1.84413	1.39267e-08
SPOCD1	-1.84463	0.0408375
SLC8A1	-1.84474	0.00189311
GLIS1	-1.84598	0.0254094
NEK2	-1.84647	0.00817979
GLIPR2	-1.84717	2.74155e-06
PDZD4	-1.85075	0.0154511
CPNE7	-1.8532	0.0221045
METRNL	-1.85447	0.000673006
TROAP	-1.85527	0.0230751
RELT	-1.8561	0.0167198
CDK15	-1.8565	0.0117501
SPATA13	-1.85744	0.0119681
NOCT	-1.85852	0.00913399
FANCI	-1.85912	0.000233132
FBN2	-1.86047	0.00106844
UBE2C	-1.86132	0.00317451
MXRA5	-1.86178	0.00205063
RAD18	-1.86586	0.00433316
BRIP1	-1.86787	0.0222554
SHROOM1	-1.86978	0.0335276
EVI2A	-1.87173	0.0359563
SCG2	-1.87238	1.39185e-05
PRR5L	-1.88014	0.0214446
CBSL	-1.88037	0.00261867
PXYLP1	-1.88048	0.000126472
FANCD2	-1.88291	0.00143595
LRRK1	-1.88696	0.029911
FANCA	-1.88747	0.00464174
POLE2	-1.88776	0.04504
PVALB	-1.88911	1.13744e-06
LINC01605	-1.88918	0.0310656
MAPK8IP1	-1.88976	0.010263
FRAT2	-1.89231	0.0409011
EHD4	-1.89462	0.000976372
KCNQ1OT1	-1.89678	0.000763802
MC1R	-1.89827	0.0423202
DDIAS	-1.89872	0.00600339
MSX2	-1.90085	0.00700605
CAV1	-1.90092	5.74903e-09
MMP19	-1.90248	0.000995449
NECTIN1	-1.90292	0.00437317
SKA3	-1.90405	0.0103206
PAPPA	-1.90557	6.70455e-05
CENPU	-1.90605	0.00105531
FAM169A	-1.90687	0.0294888
FAM225B	-1.90785	0.0193169
VCAN	-1.90796	1.80827e-07
COTL1	-1.90882	0.0017083
CDC20	-1.90928	3.90834e-05
PTPRE	-1.90934	0.0117577
CMTM8	-1.90981	0.0435499
NKX3-1	-1.90999	0.021977
BNC1	-1.91223	0.0106942
BTN2A3P	-1.91732	0.0346303
HTRA3	-1.91816	1.25856e-08
PLK4	-1.91851	0.00886503
ADA	-1.91951	0.0104264
FAM111B	-1.91953	0.00475394
CBS	-1.92013	0.00085416
EGFR	-1.92112	8.67949e-07
FJX1	-1.92549	9.02828e-07
SNAI2	-1.92617	6.89787e-05
PTGER2	-1.92767	0.00144648
GLT8D2	-1.92874	0.0180205
CYB561	-1.93162	0.0169691
HVCN1	-1.93338	0.0467204
GFPT2	-1.93345	0.000558895
KIF11	-1.93361	0.000482767
NFYC-AS1	-1.93426	0.046282
FOSL1	-1.93545	0.0223102
CEP152	-1.93574	0.0119627
HJURP	-1.93649	0.00420928
RTKN2	-1.93652	0.0028677
INHBA	-1.93664	0.000294112
NEIL3	-1.93708	0.0371996
C21orf58	-1.93944	0.000600014
TUBB3	-1.94154	1.4506e-08
THY1	-1.94245	1.17646e-09
CCDC138	-1.94548	0.0102602
KIFC1	-1.94551	0.000101403
CDH24	-1.94641	0.0181435
C4orf48	-1.94717	0.0115503
CDC6	-1.95023	0.000888022
ADORA2B	-1.95051	0.00772516
CMTM3	-1.95116	3.1728e-07
PDCD1LG2	-1.95135	0.0108263
KIF2C	-1.95177	0.000847889
SHB	-1.95207	0.00918835
KISS1	-1.95356	0.000182544
CCN1	-1.95465	8.8089e-09
EMILIN2	-1.95509	0.0325972
KIF23	-1.95585	0.000175489
TOR4A	-1.95665	0.0484005
SLC2A3	-1.96223	0.00800532
TLR1	-1.96331	0.0230258
PAPLN	-1.96355	0.023637
FKBP1B	-1.96571	0.0468052
FAM225A	-1.96592	0.0142719
NOTCH3	-1.96648	1.27951e-06
ORC1	-1.96685	0.0116409
HLA-L	-1.9675	0.0438399
PRICKLE4	-1.96805	0.0135505
STARD5	-1.96886	0.0219289
CDCA8	-1.96924	0.000801952
SGO2	-1.97004	0.000309195
KLHL15	-1.97023	0.0204391
KMT2E-AS1	-1.97109	0.0340365
PASK	-1.97349	0.014321
PGM2	-1.97399	0.00184186
CREB3L1	-1.97487	4.31746e-06
OIP5	-1.97524	0.0134586
SHOX2	-1.9773	0.00628253
LZTFL1	-1.97796	0.00784574
CCNA2	-1.97958	0.000249742
LOC100288637	-1.97998	0.0113482
P3H3	-1.98465	0.000170055
COL1A1	-1.98544	1.29347e-07
RECQL4	-1.98604	0.000763733
GAP43	-1.9868	0.0221011
LOXL1	-1.98731	3.69584e-08
TBX3	-1.98793	0.0147487
BST1	-1.98895	0.0147122
ATP2B4	-1.98926	4.21825e-07
CALD1	-1.98962	1.01007e-07
CPED1	-1.98976	0.000232031
OLFM2	-1.99089	0.00308235
FANCF	-1.99214	0.0263248
CLDN1	-1.99392	0.0486526
OTUD1	-1.99499	8.52188e-05
MELK	-1.99607	0.000798599
ARL2-SNX15	-1.99892	0.0430547
CACNA1E	-1.99896	0.00901739
STIL	-2.00022	0.00282884
PLK1	-2.00394	0.000255536
LINC00839	-2.00638	0.00444101
TRIP13	-2.00677	0.00209656
ATAD2	-2.00739	0.000179192
ZNF367	-2.00758	0.00183545
HOXC11	-2.00983	0.0314012
SLFN11	-2.01126	0.00121755
JCHAIN	-2.01136	0.0388805
KIRREL1	-2.01163	3.64548e-09
BUB1B	-2.0118	0.000382838
PCLAF	-2.01185	0.000395115
WFDC1	-2.0128	0.0405528
CCNB2	-2.01411	0.00506777
CCND2	-2.01524	4.22216e-07
NRP1	-2.01608	3.72378e-06
HES1	-2.01798	0.0177572
SLC35E4	-2.01802	0.030466
CENPM	-2.02067	0.00496762
LRRC8E	-2.02164	0.0304489
BRCA2	-2.02249	0.00439927
ELOVL4	-2.02325	0.0229656
HELLS	-2.02422	0.00286714
CHEK1	-2.02491	0.00152758
SPAG5	-2.02676	0.000143265
MARCHF1	-2.0306	0.0141034
MAPRE2	-2.03576	2.39267e-05
PCK2	-2.03646	0.00031127
SDC1	-2.04128	0.000783343
HHEX	-2.0429	0.038709
MAP1B	-2.04557	8.91748e-09
DENND2A	-2.04814	0.000827708
ARHGAP29	-2.04815	5.54851e-05
ECM2	-2.04885	0.00909032
AOX1	-2.05124	0.00101762
SLC27A3	-2.05316	0.0273701
GDF6	-2.05328	0.0399216
TMPO-AS1	-2.05403	0.0402624
EDNRA	-2.05512	0.00130409
CDCA5	-2.05528	4.92193e-05
IER5L	-2.05552	0.00190212
AKAP12	-2.0558	7.83e-07
UPP1	-2.0564	0.00126495
CLU	-2.05678	0.00294021
TPX2	-2.05695	3.19121e-05
TNFAIP6	-2.05754	0.0413254
PROCR	-2.05799	0.0326394
DLC1	-2.05929	2.27957e-05
CDKN2D	-2.06063	0.00313798
PCSK5	-2.06066	0.0138393
CDCA3	-2.06178	7.78024e-05
PRR11	-2.06246	0.00038159
KRT7	-2.06288	0.0161431
LIMD2	-2.06309	0.00485394
SLC6A9	-2.06409	0.0088546
TENM4	-2.06558	0.00455998
COL6A3	-2.06577	0.0405599
TMEM225B	-2.06693	0.0421543
STAMBPL1	-2.06739	0.0105833
ARID5B	-2.06808	6.73365e-07
C3orf70	-2.06875	0.0370568
CDR2	-2.06899	0.000654722
PER1	-2.06999	0.010675
PLD1	-2.07213	0.0149323
E2F1	-2.07364	0.000572213
SAMD9	-2.07397	0.00170432
LINC02604	-2.07896	0.0440799
LMNB1	-2.08022	2.22237e-07
TWIST1	-2.08074	0.00533771
GIPC2	-2.08221	0.00384315
GPER1	-2.08291	0.0153298
ZNF442	-2.08305	0.0402485
TLR3	-2.08347	0.0333656
SPNS2	-2.08435	0.0136307
POU3F2	-2.08542	0.0492429
ZNF469	-2.08753	5.19194e-06
FGF1	-2.08878	0.00229429
TAGLN2	-2.09135	1.2193e-10
E2F2	-2.0919	0.00129436
TYMS	-2.09216	3.2523e-05
PLD6	-2.09297	0.00371835
GTSE1	-2.09375	2.65651e-05
OSR1	-2.09451	0.0274735
ADAMTS16	-2.09459	0.00786762
SERPINE2	-2.09507	0.018436
SOWAHC	-2.09671	0.0170865
FSTL1	-2.09895	1.594e-10
PDE4C	-2.09971	0.0324348
EHD1	-2.10121	0.000191439
CEP55	-2.10265	0.000758189
GINS4	-2.10315	0.000125165
NUSAP1	-2.1035	9.851e-05
RMI2	-2.10404	0.0160736
RERG	-2.10516	0.0132129
SCN3A	-2.10553	0.0184908
EDN1	-2.10596	0.0205383
ADGRG6	-2.10828	0.0380724
RSPH4A	-2.10871	0.0483837
PLAUR	-2.11403	0.0129352
RAB26	-2.11404	0.0251695
CRYBG1	-2.11465	0.000502794
FAM229A	-2.1158	0.0421142
TNC	-2.11695	2.30814e-08
PLCB4	-2.11733	0.000110757
TRAF1	-2.11799	0.0116098
KDELR3	-2.11996	0.0112331
B3GNT5	-2.12021	0.000500325
TICRR	-2.12029	0.00456504
DTL	-2.12092	0.00104459
RIMS3	-2.12094	1.19051e-11
CLSPN	-2.12372	0.000676113
KNL1	-2.12601	0.000130583
CPM	-2.12669	0.00914183
TSNAXIP1	-2.12785	0.0439308
FAM83G	-2.12857	0.0281275
IQGAP3	-2.12993	8.26195e-06
CKAP2L	-2.13195	0.00374316
DEPDC1	-2.13282	0.000422014
PHLDA2	-2.13282	0.0048949
GPR137C	-2.13325	0.00200107
ESPL1	-2.13798	0.000937954
STEAP2	-2.13909	0.0414844
PSG5	-2.13914	0.0345756
ADAMTS5	-2.14004	9.99301e-10
CABYR	-2.14007	0.0395066
E2F7	-2.14077	0.000888861
MYF5	-2.14252	2.4062e-09
CRABP2	-2.14265	0.0438585
EXO1	-2.14767	0.00380276
XRCC2	-2.14993	0.0251407
SNAI3	-2.15	0.0495335
CA5BP1-CA5B	-2.15006	0.0485666
TACC3	-2.15075	9.75103e-06
PEG10	-2.15343	1.11359e-06
FAIM	-2.15371	0.0242918
SEC14L2	-2.15372	0.0137002
LOC105374985	-2.15447	0.0454748
GLIPR1	-2.15599	3.27251e-07
PRDM1	-2.15819	0.0369763
ARL6IP1	-2.15855	3.06894e-08
JUNB	-2.16113	0.0024135
DGKE	-2.16203	0.0231034
GALNT16	-2.16273	0.00017782
LFNG	-2.16316	0.00671061
PAX6	-2.16392	0.0487862
NIBAN1	-2.1647	0.00407656
CENPE	-2.16638	0.000133215
NCAPH	-2.1666	0.000223669
BAIAP2	-2.16877	0.00394287
AMIGO3	-2.16879	0.00901679
SAPCD2	-2.16891	4.78083e-05
CAPN5	-2.16985	0.00166261
MAD2L1	-2.17062	0.000922769
MMRN2	-2.17165	0.0116446
ETS2	-2.172	0.0186667
MBD3L2B	-2.17236	0.0115903
PDCD6-AHRR	-2.17409	0.0406074
CCDC15	-2.17564	0.00489695
JAG1	-2.17605	1.01119e-08
IQCN	-2.17722	0.0460055
H2BC5	-2.18038	0.0325925
CDKN3	-2.18162	0.00262795
ARNTL2	-2.1823	0.000129281
HIC1	-2.18385	0.00535479
MSTN	-2.1869	1.49886e-09
PIMREG	-2.18744	0.00611721
RRM2	-2.18763	3.30855e-07
CDK6-AS1	-2.19176	0.0304651
CD83	-2.19503	0.0443365
SLIT2	-2.19785	0.0405283
LRRC4	-2.20008	0.0458849
DPY19L2P2	-2.20052	0.0132582
CHAF1B	-2.20264	0.00174188
H2AX	-2.20299	1.00119e-05
IFIH1	-2.20304	0.0266137
HMMR	-2.20587	0.00243887
HEY1	-2.21092	3.27101e-10
ARHGAP26	-2.21303	0.00197355
SNHG15	-2.21861	0.0141655
SLFN13	-2.21961	0.0353736
RASL11A	-2.22151	0.0225003
RAD54L	-2.22163	0.00299849
NDC80	-2.22348	0.000213021
CDC25C	-2.22607	0.0046483
C17orf67	-2.22608	0.0325089
SGO1	-2.22762	0.0191799
MEST	-2.22823	2.06225e-09
CLMP	-2.22866	0.000254687
TTK	-2.23808	0.000527261
SAT1	-2.23945	0.0104427
PTTG1	-2.24245	0.00696972
CAPN10-DT	-2.24765	0.0326813
RAB20	-2.24921	0.039823
KIF4A	-2.25288	0.000321232
GRK5	-2.25446	0.00714936
FAM24B	-2.25576	0.000321584
HECW2-AS1	-2.25823	0.021796
LIF	-2.25993	3.12183e-05
THSD4	-2.26112	0.000886708
TM6SF1	-2.26535	0.0405582
HMGA2	-2.26635	0.0247497
MX1	-2.26803	0.0426275
LINC01615	-2.26822	0.0160965
ARRDC3	-2.27045	0.00324042
CENPF	-2.27096	1.09532e-06
WASF4P	-2.27228	0.0445555
GADD45B	-2.27395	0.00248019
SHCBP1	-2.27454	5.96243e-05
PDCD4-AS1	-2.27796	0.0486525
MRGPRF	-2.28063	0.0100712
MCM10	-2.28153	0.00063481
PPL	-2.28243	5.60383e-09
PSAT1	-2.284	2.84019e-10
TOP2A	-2.28494	4.68829e-09
FAM131B	-2.2857	0.0133571
GLIS3	-2.28895	1.93314e-05
RAD51	-2.30024	0.00222125
PPIP5K1P1	-2.30089	0.00727417
MPZ	-2.30209	0.00796281
AURKB	-2.30306	0.000383408
PTGES	-2.30383	0.045053
KRT86	-2.3057	0.0382821
PHLDB2	-2.30765	4.09904e-10
SLC7A8	-2.30795	0.0157408
NRG1	-2.31059	0.00010248
RBPMS	-2.31338	9.95442e-06
RAB3B	-2.31415	0.000606032
DIAPH3	-2.31559	1.2249e-06
H3-2	-2.31571	0.0172417
ASPHD2	-2.31667	0.0146378
NCAPG	-2.31934	3.5032e-06
ADAM12	-2.32115	1.14147e-10
FAM83D	-2.32154	3.14464e-05
SPOCK1	-2.32381	0.00533192
CCDC189	-2.32665	0.0199235
ARHGAP31	-2.32697	0.000151027
ALDH1L2	-2.33079	4.55668e-06
SERPINB9	-2.33211	0.0101662
CDT1	-2.33686	0.000707519
LIN7A	-2.33751	0.0061099
CAMK4	-2.33845	0.0307324
ASF1B	-2.33962	8.60286e-05
LOC105376139	-2.34004	0.0306642
KIAA1549L	-2.34006	0.0391809
PBK	-2.34373	0.000527216
MEOX1	-2.34707	0.00313831
HAPLN3	-2.35117	0.00495362
LOC107985005	-2.35284	0.0309747
SERP2	-2.35809	0.0241082
SPEGNB	-2.35821	0.0422936
RASD1	-2.36185	0.00430049
CACNB3	-2.36477	0.0008443
CACNA1A	-2.36486	0.0393402
CDCA7	-2.36833	0.000582428
CCDC144NL-AS1	-2.38201	0.0420078
SFRP4	-2.38405	6.26043e-06
CCIN	-2.38752	0.0368426
KIF14	-2.39198	8.52081e-05
ZC3H12A	-2.3939	0.00112403
HSPA2	-2.39545	0.02313
C8orf48	-2.39579	0.0243243
DLGAP5	-2.39594	1.17134e-05
ASPM	-2.39873	4.5841e-06
MKI67	-2.4013	1.99378e-10
PDE4B	-2.40217	0.020528
BUB1	-2.40277	3.55429e-07
TENT5A	-2.40309	0.00342571
GNLY	-2.40777	0.0493351
TES	-2.4102	0.000401146
CENPA	-2.41136	0.000751537
LOC105376026	-2.413	0.0330099
KIF20A	-2.41403	1.26771e-06
PRC1	-2.41743	7.6289e-08
RAB4B-EGLN2	-2.42194	0.0212986
RNF139-AS1	-2.42349	0.031205
CHKA	-2.42371	0.000250941
KRT17	-2.42866	0.0293334
KBTBD11	-2.43418	0.0352543
SERPINB7	-2.43436	0.000510024
MYBL2	-2.4375	1.11314e-08
H4C14	-2.44801	0.0366542
SOX9	-2.45211	2.10242e-05
RDH10	-2.45309	0.0013147
CORO1A	-2.45352	0.027424
NPPC	-2.45509	0.00374862
NDRG1	-2.45532	0.00088193
ZNF66	-2.46277	0.0443424
MIR181A2HG	-2.4647	0.0360315
TRIB1	-2.46744	0.00111421
LHX2	-2.46865	0.0438622
MBD3L2	-2.47008	0.00436204
PCDHGA4	-2.47375	0.0415101
MFNG	-2.47423	0.00314936
PHGDH	-2.47434	3.56745e-12
BIRC5	-2.47704	8.29571e-05
FOSB	-2.48015	0.0206802
TENT5B	-2.48178	0.0286258
[truncated: 316 more rows]
